# Supplementary material for: Genetic Dissection of Anopheles gambiae Gut Epithelial Responses to Serratia marcescens
Source: PLoS Pathog. 2014 Mar 6;10(3):e1003897. doi: 10.1371/journal.ppat.1003897 (PMC3946313; doi:10.1371/journal.ppat.1003897)
Supplement: Table S2 — Complete list of 10-SNP loci windows assayed for association with the S. marcescens infection phenotype. The 40,007 sliding 10-SNP windows assayed for association with the S. marcescens infection phenotype are shown along with the genomic position of each 10-SNP window, the calculated average MAF difference and the assigned p-value of the permutation analysis conducted. (XLSX) [file ppat.1003897.s008.xlsx]

## Sheet: 01
Chromosome	Center	Start	Stop	Average MAF Difference	P-value
2L	30634	0	61269	0.0312643	0.916499
2L	109518	61551	157486	0.0456959	0.638206
2L	167814	157986	177642	0.0292146	0.940156
2L	181739	178078	185401	0.0355935	0.851134
2L	197076	186018	208134	0.0474672	0.596817
2L	213906	208280	219532	0.016501	0.998279
2L	286389	220267	352511	0.0508896	0.517645
2L	381990	356421	407560	0.0393146	0.780168
2L	446787	407809	485766	0.0510394	0.514226
2L	490059	485833	494285	0.0637035	0.264512
2L	512018	494761	529275	0.0609212	0.311291
2L	576499	529895	623103	0.0612541	0.305453
2L	634269	623268	645270	0.0561465	0.402972
2L	671835	648781	694889	0.016399	0.998354
2L	703654	695083	712225	0.0209082	0.991271
2L	723718	712777	734660	0.022058	0.987762
2L	740599	737378	743820	0.0318027	0.909462
2L	749867	745233	754501	0.0394901	0.776548
2L	762556	754710	770403	0.0421411	0.719577
2L	776548	770749	782348	0.0326726	0.897467
2L	788619	782620	794619	0.029695	0.935053
2L	827406	797567	857246	0.0168507	0.998
2L	902360	878056	926664	0.0317217	0.910541
2L	929471	926925	932018	0.0357635	0.848145
2L	946349	933927	958771	0.0582708	0.360428
2L	978860	969399	988321	0.0397078	0.771974
2L	1028142	1002642	1053643	0.0872017	0.0503769
2L	1056150	1054034	1058266	0.0248973	0.974782
2L	1077326	1058674	1095978	0.0454331	0.644324
2L	1119783	1096116	1143451	0.0791198	0.0936638
2L	1174367	1156542	1192192	0.0358734	0.846242
2L	1235717	1204102	1267332	0.0265039	0.964161
2L	1271571	1267819	1275323	0.0311373	0.918087
2L	1279614	1275498	1283731	0.0261094	0.96702
2L	1286981	1283822	1290140	0.0781211	0.10079
2L	1302045	1292054	1312036	0.0517711	0.49763
2L	1319347	1315818	1322876	0.0425886	0.709583
2L	1324912	1323153	1326671	0.0376271	0.813843
2L	1329195	1327103	1331288	0.0572288	0.380975
2L	1344394	1331759	1357030	0.0508932	0.517567
2L	1385202	1358033	1412372	0.0621148	0.290612
2L	1415271	1412653	1417890	0.0163362	0.998397
2L	1421037	1418159	1423915	0.0640703	0.258766
2L	1432972	1424850	1441094	0.0376176	0.814026
2L	1479675	1441275	1518075	0.045887	0.633737
2L	1520001	1518548	1521454	0.0755441	0.121335
2L	1529091	1525511	1532671	0.0231432	0.983591
2L	1535312	1533666	1536959	0.0298944	0.932843
2L	1540369	1538319	1542419	0.034753	0.86539
2L	1543863	1542563	1545164	0.0342763	0.873196
2L	1547556	1545507	1549605	0.0252545	0.972634
2L	1552837	1550036	1555639	0.0467996	0.612435
2L	1563871	1561639	1566103	0.0643095	0.25505
2L	1568627	1566223	1571032	0.0291874	0.940439
2L	1573086	1571384	1574788	0.0380043	0.806455
2L	1586802	1574848	1598756	0.0437237	0.68379
2L	1611736	1599083	1624389	0.0368164	0.829143
2L	1627440	1624508	1630373	0.0343358	0.87224
2L	1642112	1630921	1653303	0.0701327	0.176112
2L	1672830	1665167	1680494	0.0535878	0.457322
2L	1697848	1688609	1707087	0.0513738	0.506614
2L	1740816	1707518	1774114	0.0206961	0.991822
2L	1777342	1774467	1780217	0.0373725	0.818725
2L	1807504	1780604	1834405	0.0447414	0.660353
2L	1866826	1834476	1899176	0.0562215	0.401419
2L	1926212	1922476	1929948	0.0296134	0.93593
2L	1931183	1929968	1932399	0.0391514	0.7835
2L	1941118	1934870	1947367	0.0263339	0.965422
2L	1954244	1947574	1960914	0.0363985	0.836837
2L	1964804	1962767	1966841	0.0378614	0.80928
2L	1982389	1967054	1997725	0.0260884	0.967162
2L	2002114	1998089	2006140	0.042812	0.704593
2L	2008930	2006206	2011654	0.0350575	0.86032
2L	2018798	2011786	2025811	0.0345875	0.868118
2L	2036934	2032313	2041555	0.0339951	0.877668
2L	2045820	2041667	2049973	0.0393553	0.77934
2L	2052087	2050540	2053635	0.0481816	0.580184
2L	2055963	2053871	2058056	0.0215695	0.989374
2L	2063027	2058247	2067808	0.0497053	0.544827
2L	2072064	2068062	2076066	0.0342155	0.87416
2L	2077544	2076110	2078979	0.0226166	0.985726
2L	2080550	2079153	2081947	0.0146276	0.999286
2L	2083793	2081998	2085589	0.0481135	0.581784
2L	2096423	2086490	2106356	0.0448604	0.657611
2L	2113384	2106547	2120222	0.0166729	0.99815
2L	2124929	2120451	2129408	0.0400219	0.765436
2L	2136106	2129580	2142633	0.0475621	0.594605
2L	2155560	2143447	2167673	0.0221851	0.98732
2L	2210419	2167946	2252892	0.0635648	0.266706
2L	2259945	2252967	2266923	0.0463193	0.623646
2L	2274590	2270478	2278702	0.0308431	0.921743
2L	2283562	2279604	2287521	0.0401303	0.763142
2L	2319534	2288180	2350888	0.0130046	0.99971
2L	2355364	2351100	2359629	0.0267875	0.962005
2L	2368785	2360508	2377062	0.0313709	0.915153
2L	2380973	2377152	2384795	0.0250954	0.973601
2L	2393271	2385923	2400620	0.0213576	0.990022
2L	2405093	2400863	2409323	0.0173139	0.997575
2L	2412632	2409921	2415344	0.0489495	0.562324
2L	2418861	2415473	2422249	0.0759061	0.118258
2L	2426886	2422910	2430863	0.0293235	0.939016
2L	2434738	2430915	2438561	0.0309805	0.920052
2L	2450299	2439219	2461380	0.0483397	0.576509
2L	2480896	2471736	2490056	0.0322612	0.903215
2L	2515228	2505915	2524542	0.0713267	0.162552
2L	2529420	2525150	2533690	0.0660651	0.228889
2L	2535844	2533884	2537804	0.0327046	0.897002
2L	2543722	2538038	2549406	0.0710266	0.165887
2L	2555424	2549751	2561097	0.0583477	0.358932
2L	2563921	2561325	2566517	0.0598305	0.331004
2L	2568120	2566643	2569598	0.0222917	0.986942
2L	2573452	2570186	2576719	0.0195407	0.994392
2L	2580684	2578091	2583278	0.0400772	0.76427
2L	2588950	2586900	2591001	0.0485144	0.572447
2L	2601201	2591095	2611308	0.066328	0.225144
2L	2615281	2611423	2619140	0.0234135	0.982398
2L	2621689	2619296	2624083	0.0641132	0.258096
2L	2629797	2624732	2634862	0.0210739	0.990829
2L	2640626	2639092	2642161	0.0277869	0.953761
2L	2646919	2642334	2651505	0.0367787	0.829835
2L	2653054	2651600	2654508	0.0400341	0.765175
2L	2665603	2655447	2675760	0.0556769	0.412725
2L	2678092	2675804	2680381	0.0252702	0.972538
2L	2683841	2681107	2686575	0.0571459	0.382643
2L	2689563	2687174	2691952	0.063304	0.270878
2L	2695737	2692034	2699440	0.0772972	0.106988
2L	2703438	2701186	2705690	0.0193137	0.994827
2L	2716855	2706993	2726718	0.0519456	0.493708
2L	2731122	2727333	2734912	0.0394834	0.776686
2L	2744237	2737248	2751227	0.0314934	0.913547
2L	2758380	2751425	2765336	0.0384059	0.798555
2L	2780244	2765647	2794841	0.0407812	0.749199
2L	2798485	2795873	2801097	0.0447879	0.659271
2L	2803811	2801531	2806091	0.0360805	0.842569
2L	2807353	2806211	2808495	0.0231713	0.983469
2L	2810524	2808967	2812081	0.023643	0.981353
2L	2813164	2812340	2813988	0.0339537	0.878313
2L	2818450	2814762	2822138	0.0833446	0.0681101
2L	2824289	2822163	2826415	0.0347858	0.864844
2L	2828816	2826799	2830833	0.0280927	0.951008
2L	2836843	2830854	2842832	0.0225944	0.985816
2L	2845230	2843023	2847437	0.0384435	0.797794
2L	2856937	2847957	2865918	0.0152525	0.999032
2L	2867903	2866161	2869645	0.0262117	0.966303
2L	2884122	2882592	2885653	0.0203965	0.992564
2L	2893802	2886342	2901263	0.0502062	0.533286
2L	2903541	2902130	2904952	0.0490509	0.559991
2L	2909364	2905212	2913517	0.0490386	0.560273
2L	2916597	2914260	2918935	0.0199404	0.993592
2L	2923636	2920099	2927173	0.0498259	0.542056
2L	2941558	2930932	2952185	0.0458877	0.633722
2L	2955084	2952345	2957823	0.0814476	0.0787351
2L	2961109	2958154	2964065	0.0454712	0.643444
2L	2966691	2964779	2968604	0.0630625	0.274819
2L	2970988	2968735	2973242	0.0550366	0.42613
2L	2978299	2973786	2982812	0.0272441	0.958351
2L	2990794	2983203	2998385	0.0264263	0.964736
2L	2999941	2998584	3001299	0.0247746	0.975494
2L	3003374	3001966	3004782	0.0493975	0.551943
2L	3006554	3004823	3008286	0.0614672	0.301765
2L	3016853	3013387	3020319	0.0365723	0.833646
2L	3021746	3020341	3023151	0.036403	0.836754
2L	3025717	3023421	3028013	0.0512012	0.510553
2L	3029571	3028068	3031074	0.0596334	0.334658
2L	3033393	3031233	3035554	0.0362022	0.840392
2L	3037828	3035754	3039902	0.0491801	0.556987
2L	3041234	3039984	3042484	0.0313802	0.915032
2L	3045121	3042565	3047678	0.0447834	0.659376
2L	3049837	3047787	3051887	0.0589932	0.34665
2L	3054612	3052252	3056972	0.0566666	0.392363
2L	3060494	3057280	3063708	0.0571117	0.383317
2L	3065486	3063862	3067111	0.0511177	0.512427
2L	3069498	3067363	3071633	0.0604545	0.319615
2L	3073807	3071954	3075660	0.0514914	0.50394
2L	3083494	3075760	3091229	0.0488708	0.564157
2L	3093504	3091601	3095407	0.0246145	0.976382
2L	3099508	3095657	3103360	0.0454176	0.644685
2L	3107809	3103833	3111785	0.0492414	0.555558
2L	3114927	3112693	3117161	0.0152533	0.999032
2L	3118780	3117425	3120136	0.0488673	0.564243
2L	3123054	3121364	3124744	0.0550649	0.425527
2L	3126350	3124813	3127887	0.0768507	0.110506
2L	3129468	3127983	3130954	0.0419066	0.724762
2L	3142112	3130993	3153232	0.0221309	0.987511
2L	3154789	3153590	3155988	0.163469	3.08e-05
2L	3161101	3156180	3166022	0.0527196	0.47644
2L	3169016	3166076	3171957	0.0342966	0.872868
2L	3175130	3172805	3177455	0.0214218	0.989831
2L	3180520	3178002	3183039	0.0456919	0.6383
2L	3191212	3188648	3193776	0.0527823	0.475055
2L	3198976	3193834	3204119	0.0507167	0.52159
2L	3207227	3204475	3209980	0.0438226	0.681541
2L	3211872	3210319	3213425	0.0618191	0.295652
2L	3215491	3213597	3217385	0.0603583	0.321346
2L	3223840	3217732	3229948	0.0463979	0.621807
2L	3233253	3230215	3236291	0.0342186	0.874109
2L	3237883	3236393	3239374	0.0775007	0.105438
2L	3241641	3239714	3243569	0.0508678	0.518146
2L	3245735	3243665	3247805	0.0291324	0.941002
2L	3250305	3247915	3252695	0.0517386	0.498355
2L	3255279	3253458	3257101	0.0297844	0.934075
2L	3259570	3257132	3262009	0.095159	0.0262147
2L	3264459	3262139	3266779	0.0494275	0.551248
2L	3271184	3267725	3274643	0.042862	0.703459
2L	3277742	3275903	3279581	0.0629031	0.27743
2L	3282612	3279847	3285378	0.0572603	0.380355
2L	3287278	3285620	3288936	0.0366555	0.832131
2L	3292759	3289275	3296244	0.0553517	0.419493
2L	3297472	3296328	3298616	0.0384355	0.797956
2L	3301513	3298830	3304196	0.0330471	0.892051
2L	3305934	3304395	3307474	0.0320374	0.906285
2L	3310301	3307704	3312899	0.0291466	0.940863
2L	3315951	3313115	3318787	0.036949	0.826668
2L	3328774	3319458	3338090	0.0284226	0.947959
2L	3342252	3339738	3344766	0.0294402	0.937803
2L	3346336	3345141	3347531	0.0116842	0.999878
2L	3351248	3347824	3354673	0.0334103	0.886667
2L	3366226	3355288	3377165	0.0439553	0.678514
2L	3379831	3377690	3381972	0.0349364	0.862351
2L	3384150	3382614	3385686	0.0217003	0.988952
2L	3388356	3386267	3390446	0.0613464	0.303847
2L	3393452	3391037	3395867	0.026374	0.965118
2L	3400570	3397392	3403748	0.039351	0.779424
2L	3405203	3404044	3406362	0.0231369	0.983618
2L	3409148	3406479	3411817	0.024457	0.97724
2L	3414018	3412654	3415382	0.0514542	0.504782
2L	3419569	3415821	3423318	0.0393594	0.779257
2L	3425979	3424485	3427474	0.0342689	0.873311
2L	3431000	3427512	3434489	0.0341294	0.875519
2L	3437083	3434836	3439330	0.0383768	0.799136
2L	3443469	3441144	3445794	0.0248865	0.974846
2L	3450435	3446584	3454287	0.0259931	0.967821
2L	3456217	3454392	3458042	0.0365529	0.834004
2L	3460513	3458325	3462701	0.0449789	0.654845
2L	3464875	3463017	3466734	0.0725544	0.149582
2L	3468436	3467296	3469576	0.0466124	0.616796
2L	3470664	3469888	3471440	0.0474412	0.597433
2L	3474956	3471509	3478403	0.0275023	0.956211
2L	3481018	3478732	3483304	0.0420813	0.720924
2L	3485501	3483665	3487338	0.0388778	0.789075
2L	3489368	3487547	3491190	0.0196687	0.99414
2L	3492696	3491489	3493904	0.0444239	0.667728
2L	3495713	3493990	3497437	0.0547011	0.43334
2L	3498768	3497513	3500024	0.0509659	0.515913
2L	3502078	3500147	3504009	0.051186	0.510898
2L	3506261	3504050	3508472	0.0371953	0.822055
2L	3511257	3509101	3513413	0.0461051	0.628688
2L	3515948	3513542	3518354	0.072034	0.154992
2L	3519452	3518391	3520513	0.193703	1e-06
2L	3522443	3520688	3524199	0.0512432	0.509603
2L	3527569	3526380	3528759	0.0828853	0.0705541
2L	3531141	3528932	3533350	0.100995	0.0158583
2L	3535952	3533408	3538496	0.0520335	0.491741
2L	3541808	3538747	3544870	0.0650928	0.243106
2L	3551575	3546158	3556993	0.0612045	0.30631
2L	3561868	3559170	3564566	0.043389	0.691498
2L	3566894	3564788	3569001	0.0654573	0.237727
2L	3574075	3570982	3577168	0.0673945	0.210468
2L	3580808	3579684	3581932	0.0551051	0.42468
2L	3583670	3582376	3584964	0.034943	0.862238
2L	3586003	3585234	3586773	0.0320188	0.906544
2L	3591281	3587331	3595231	0.0237676	0.980761
2L	3597052	3595667	3598438	0.0396884	0.772399
2L	3601444	3598937	3603951	0.0329229	0.893852
2L	3606561	3604169	3608953	0.0181442	0.996616
2L	3611104	3609196	3613012	0.0405312	0.754581
2L	3615817	3613371	3618263	0.0383662	0.799345
2L	3620136	3619032	3621240	0.023641	0.981363
2L	3624414	3621499	3627330	0.0496838	0.545326
2L	3630004	3627450	3632558	0.0534559	0.460214
2L	3634720	3632867	3636574	0.0161463	0.99853
2L	3638296	3636765	3639827	0.0399124	0.767714
2L	3641334	3640272	3642397	0.0206866	0.991846
2L	3643940	3642541	3645340	0.0402228	0.761158
2L	3654948	3645745	3664152	0.0275759	0.955597
2L	3666189	3664466	3667913	0.0281931	0.950087
2L	3669806	3668297	3671316	0.0415733	0.732077
2L	3673713	3671577	3675849	0.0185748	0.996027
2L	3679383	3677095	3681672	0.045332	0.646664
2L	3685459	3682490	3688428	0.032573	0.898872
2L	3690680	3688537	3692823	0.0268766	0.96131
2L	3696314	3693546	3699083	0.0489644	0.561988
2L	3702405	3699580	3705230	0.0556258	0.413769
2L	3708652	3705926	3711379	0.0548727	0.429649
2L	3719104	3711885	3726323	0.0566501	0.392688
2L	3730525	3726924	3734127	0.0357817	0.847834
2L	3736269	3734360	3738179	0.0545984	0.435543
2L	3739486	3738534	3740439	0.0332395	0.889225
2L	3742241	3740513	3743970	0.030074	0.930823
2L	3745456	3744601	3746312	0.0319858	0.906999
2L	3749494	3746846	3752143	0.0365056	0.834858
2L	3755271	3753188	3757354	0.0452436	0.64873
2L	3759699	3757605	3761793	0.0406996	0.750965
2L	3766697	3762979	3770416	0.0621257	0.290428
2L	3771962	3770502	3773422	0.0356011	0.851008
2L	3775617	3773712	3777522	0.0513163	0.507932
2L	3778575	3777685	3779466	0.0288781	0.943557
2L	3785471	3779854	3791088	0.0675055	0.208987
2L	3792138	3791247	3793030	0.0428418	0.703915
2L	3794404	3793306	3795502	0.0486602	0.569063
2L	3797285	3795521	3799050	0.0616423	0.298709
2L	3801931	3799289	3804573	0.0590703	0.345206
2L	3808593	3804677	3812509	0.0392882	0.780705
2L	3815414	3812800	3818028	0.0248295	0.975174
2L	3821561	3818266	3824857	0.0331171	0.89103
2L	3827419	3825682	3829156	0.0677983	0.205106
2L	3834162	3831557	3836768	0.0598041	0.331488
2L	3839892	3836848	3842937	0.0231205	0.983689
2L	3845851	3843459	3848244	0.0647526	0.248246
2L	3850674	3848427	3852922	0.0199754	0.993515
2L	3855126	3854032	3856220	0.0392653	0.781162
2L	3858088	3856891	3859285	0.0902745	0.0392792
2L	3861947	3859306	3864589	0.0507119	0.52169
2L	3867225	3864663	3869788	0.0374044	0.81811
2L	3872084	3869819	3874350	0.0539792	0.448813
2L	3877105	3875080	3879130	0.036061	0.842928
2L	3881698	3880267	3883130	0.0495134	0.54925
2L	3888972	3883154	3894790	0.0605454	0.317991
2L	3898078	3895344	3900813	0.0482217	0.579261
2L	3905501	3902827	3908176	0.052352	0.484602
2L	3910675	3908442	3912908	0.03775	0.811462
2L	3916290	3913749	3918832	0.0706717	0.169867
2L	3921818	3919331	3924305	0.0233016	0.982901
2L	3928321	3926532	3930110	0.0407797	0.749234
2L	3932555	3930527	3934584	0.0578509	0.368621
2L	3938931	3936102	3941761	0.055692	0.412413
2L	3945209	3942754	3947665	0.0359267	0.845307
2L	3951473	3948016	3954930	0.041589	0.731737
2L	3956677	3954949	3958406	0.0524242	0.483005
2L	3960995	3958834	3963157	0.0355819	0.851328
2L	3966067	3964482	3967652	0.0279271	0.952523
2L	3970465	3969089	3971841	0.0406068	0.752947
2L	3975106	3972355	3977857	0.0689326	0.190604
2L	3988528	3977971	3999086	0.0331349	0.890773
2L	4027920	3999428	4056413	0.0727615	0.147476
2L	4062089	4056750	4067428	0.0500942	0.535857
2L	4089081	4082528	4095635	0.0331363	0.890751
2L	4099438	4096591	4102286	0.0204826	0.992354
2L	4104046	4102596	4105497	0.0340017	0.877563
2L	4108639	4105667	4111611	0.0619342	0.293685
2L	4114578	4111898	4117258	0.0646684	0.249517
2L	4118945	4117405	4120486	0.0163311	0.9984
2L	4121443	4120550	4122336	0.0361059	0.842121
2L	4123288	4122483	4124094	0.0489022	0.563422
2L	4125235	4124310	4126160	0.0370844	0.824149
2L	4127458	4126264	4128653	0.035559	0.851734
2L	4131598	4129962	4133235	0.05102	0.514676
2L	4136480	4133360	4139601	0.048708	0.567964
2L	4141964	4140410	4143518	0.0279619	0.952206
2L	4150319	4144598	4156041	0.0284911	0.947311
2L	4160021	4156796	4163246	0.0593802	0.339369
2L	4164684	4163406	4165963	0.0321371	0.904923
2L	4167360	4166011	4168710	0.0474474	0.597286
2L	4171685	4168731	4174639	0.0264213	0.964773
2L	4178871	4174826	4182916	0.0550589	0.425657
2L	4185698	4183060	4188337	0.0588316	0.349721
2L	4191654	4189158	4194150	0.0374483	0.817268
2L	4199049	4195717	4202381	0.0471181	0.604991
2L	4207730	4202498	4212962	0.0386452	0.79376
2L	4216645	4214615	4218676	0.0886202	0.0449825
2L	4221759	4219211	4224307	0.029892	0.93287
2L	4227726	4225551	4229902	0.0468264	0.611809
2L	4234791	4231084	4238499	0.0316379	0.911659
2L	4241321	4238771	4243872	0.0312779	0.916323
2L	4247300	4244827	4249774	0.0178407	0.996994
2L	4251389	4249990	4252789	0.0301858	0.929551
2L	4254696	4253302	4256091	0.0269766	0.960518
2L	4257774	4256432	4259117	0.0411937	0.740325
2L	4265572	4259371	4271773	0.0335951	0.883826
2L	4273599	4272035	4275163	0.0192172	0.995
2L	4277420	4275410	4279431	0.0395867	0.774546
2L	4282548	4279740	4285357	0.021867	0.988405
2L	4287196	4285511	4288881	0.0276571	0.954894
2L	4291882	4289194	4294571	0.0390469	0.78563
2L	4296477	4294771	4298184	0.0298226	0.933643
2L	4301600	4299337	4303863	0.0695008	0.183617
2L	4306568	4304558	4308579	0.0566352	0.392992
2L	4310377	4308961	4311794	0.0348785	0.863311
2L	4313633	4311889	4315377	0.0218163	0.988573
2L	4317917	4315435	4320400	0.0685391	0.195558
2L	4322558	4321678	4323439	0.0355751	0.851452
2L	4325507	4323499	4327515	0.0887736	0.0444307
2L	4330133	4328211	4332055	0.0367207	0.830923
2L	4335094	4332558	4337631	0.0328859	0.894386
2L	4339832	4337930	4341735	0.0198746	0.993733
2L	4345907	4342642	4349173	0.0372811	0.820436
2L	4351873	4349344	4354403	0.0187586	0.995741
2L	4356514	4354481	4358548	0.0424702	0.712253
2L	4360037	4358614	4361460	0.0324301	0.900868
2L	4365768	4362239	4369297	0.0434932	0.689101
2L	4374620	4369504	4379736	0.0531018	0.468002
2L	4382724	4379890	4385559	0.0328499	0.894894
2L	4387021	4385870	4388173	0.015989	0.998626
2L	4389746	4388246	4391246	0.0173383	0.997551
2L	4393446	4391338	4395555	0.0266208	0.963295
2L	4396989	4395853	4398126	0.0310939	0.918635
2L	4400396	4398274	4402518	0.0237461	0.980862
2L	4406127	4402910	4409344	0.031384	0.914982
2L	4411373	4409843	4412904	0.0235148	0.981948
2L	4415514	4412954	4418075	0.0407753	0.749323
2L	4419802	4418295	4421310	0.0160414	0.998593
2L	4423356	4421961	4424752	0.0610116	0.309701
2L	4426224	4424769	4427680	0.0474373	0.597527
2L	4429459	4427875	4431044	0.032353	0.901938
2L	4432710	4431408	4434012	0.043975	0.678072
2L	4436235	4434093	4438377	0.0466589	0.61572
2L	4441307	4439663	4442952	0.0441211	0.674728
2L	4446006	4443008	4449004	0.0696804	0.18147
2L	4450517	4449264	4451770	0.0286637	0.945661
2L	4453748	4452340	4455157	0.057635	0.372899
2L	4456207	4455247	4457167	0.050537	0.525702
2L	4459046	4457284	4460808	0.0366825	0.831625
2L	4462605	4460910	4464301	0.0252708	0.972535
2L	4466995	4464961	4469030	0.05376	0.45356
2L	4470960	4469163	4472757	0.0512184	0.510168
2L	4475033	4473277	4476789	0.0487505	0.566968
2L	4480388	4477103	4483674	0.0529502	0.471369
2L	4486075	4484138	4488013	0.0343615	0.871815
2L	4491923	4488643	4495204	0.0286503	0.945786
2L	4496867	4496086	4497649	0.0207485	0.991691
2L	4501078	4499205	4502951	0.0264214	0.964773
2L	4506402	4503299	4509506	0.042088	0.720777
2L	4514230	4511018	4517443	0.0522722	0.486391
2L	4519235	4517902	4520569	0.0335846	0.883993
2L	4522506	4520598	4524414	0.0302891	0.928379
2L	4526912	4524475	4529349	0.0257859	0.969233
2L	4537560	4529619	4545502	0.0952477	0.0260181
2L	4551775	4548171	4555379	0.0555424	0.415489
2L	4556901	4555537	4558265	0.0284003	0.94817
2L	4559943	4558296	4561590	0.0282563	0.949505
2L	4563528	4561709	4565348	0.0488153	0.565427
2L	4567127	4565378	4568877	0.0640696	0.258776
2L	4571052	4568987	4573117	0.055074	0.425335
2L	4575415	4573820	4577010	0.0335079	0.885183
2L	4578015	4577417	4578614	0.0665984	0.221358
2L	4581785	4579125	4584445	0.0459464	0.63238
2L	4586583	4585148	4588019	0.037571	0.81492
2L	4590704	4588934	4592475	0.0276267	0.955154
2L	4594147	4592654	4595641	0.0376705	0.812994
2L	4597985	4595927	4600043	0.061422	0.302544
2L	4603983	4600200	4607766	0.065647	0.234959
2L	4614805	4607799	4621811	0.0362231	0.840016
2L	4638869	4624177	4653562	0.0533133	0.463345
2L	4656045	4654364	4657726	0.0721839	0.153401
2L	4663142	4658668	4667616	0.0206595	0.991914
2L	4670963	4668038	4673888	0.0549858	0.427209
2L	4677179	4674212	4680146	0.0406127	0.752824
2L	4682666	4680439	4684893	0.0609332	0.311074
2L	4689367	4685114	4693620	0.0596957	0.333501
2L	4695335	4694253	4696417	0.0645881	0.250746
2L	4701172	4697818	4704526	0.045531	0.642052
2L	4706726	4705080	4708372	0.0532589	0.464548
2L	4712967	4709143	4716792	0.0275022	0.956212
2L	4722249	4716847	4727651	0.0336943	0.882337
2L	4730374	4727761	4732987	0.0533674	0.462151
2L	4735148	4733350	4736946	0.0371881	0.822185
2L	4739684	4737181	4742188	0.02899	0.942431
2L	4745348	4742640	4748057	0.012626	0.999774
2L	4749522	4748271	4750774	0.0357423	0.848517
2L	4753388	4750833	4755943	0.049271	0.554871
2L	4757727	4756096	4759359	0.0542205	0.443607
2L	4762025	4759622	4764429	0.0532782	0.464128
2L	4766932	4764656	4769209	0.0226745	0.985499
2L	4771382	4769893	4772872	0.0186733	0.995876
2L	4776723	4773922	4779524	0.0878788	0.0477316
2L	4782899	4779774	4786024	0.0542203	0.44361
2L	4787332	4786046	4788619	0.028477	0.947442
2L	4790617	4788755	4792480	0.0253942	0.971763
2L	4794920	4793041	4796799	0.0245864	0.976528
2L	4798722	4797493	4799952	0.0705411	0.171363
2L	4802216	4799976	4804457	0.0598413	0.330795
2L	4806836	4804757	4808916	0.0367585	0.830218
2L	4811521	4809186	4813857	0.033585	0.883988
2L	4816461	4814307	4818616	0.0630097	0.275663
2L	4820287	4818681	4821893	0.0284319	0.947873
2L	4823678	4821913	4825443	0.0336873	0.882451
2L	4827588	4825528	4829649	0.0376771	0.812868
2L	4831515	4830070	4832961	0.0403131	0.759242
2L	4836239	4833478	4839001	0.02085	0.99143
2L	4842994	4839199	4846789	0.0594732	0.337641
2L	4849226	4847029	4851424	0.0279832	0.952014
2L	4853193	4851549	4854838	0.0328879	0.894356
2L	4857394	4854985	4859803	0.0697792	0.180287
2L	4861615	4860399	4862831	0.0629758	0.276231
2L	4866861	4863164	4870558	0.051328	0.507658
2L	4873270	4871034	4875507	0.0417065	0.729159
2L	4878400	4876135	4880666	0.0277132	0.954412
2L	4884557	4882408	4886706	0.0221769	0.987348
2L	4892920	4886746	4899095	0.0456683	0.638849
2L	4903373	4899772	4906975	0.0721097	0.154188
2L	4914244	4907687	4920802	0.0372907	0.820256
2L	4924776	4921025	4928527	0.0543818	0.44015
2L	4930504	4928606	4932403	0.0713613	0.162176
2L	4934680	4932453	4936907	0.0278353	0.953336
2L	4938480	4937042	4939919	0.0335893	0.883923
2L	4945184	4942115	4948254	0.0466732	0.615381
2L	4951771	4948592	4954951	0.0366162	0.832844
2L	4958115	4955511	4960720	0.0248745	0.974919
2L	4962061	4960763	4963359	0.065955	0.230473
2L	4966339	4963471	4969207	0.0247739	0.975498
2L	4970989	4969722	4972257	0.0255306	0.970915
2L	4974720	4972407	4977033	0.0328952	0.894254
2L	4979800	4977089	4982511	0.075948	0.117906
2L	4984250	4982669	4985831	0.063116	0.273938
2L	4987100	4985886	4988314	0.0406754	0.751497
2L	4995922	4988692	5003152	0.0623793	0.286127
2L	5004698	5003389	5006008	0.0354558	0.853503
2L	5007401	5006520	5008283	0.0774706	0.105667
2L	5009717	5008661	5010774	0.0759428	0.11795
2L	5012552	5011230	5013874	0.0349798	0.861618
2L	5017109	5014685	5019534	0.0348316	0.864076
2L	5020669	5019612	5021726	0.0269038	0.961092
2L	5024219	5021806	5026632	0.0343001	0.872811
2L	5029785	5026932	5032638	0.0276755	0.954738
2L	5036145	5032749	5039542	0.0574349	0.376879
2L	5041976	5040185	5043768	0.0453717	0.645738
2L	5047360	5044371	5050349	0.0391888	0.782747
2L	5059293	5050719	5067867	0.079449	0.0913935
2L	5088796	5068383	5109210	0.037607	0.814228
2L	5127555	5112458	5142652	0.0607068	0.315111
2L	5183704	5179209	5188199	0.0384093	0.798486
2L	5202636	5188529	5216744	0.0465763	0.617657
2L	5220666	5217097	5224236	0.0752929	0.123539
2L	5238786	5226519	5251053	0.0437573	0.683041
2L	5275805	5263991	5287620	0.0431216	0.697573
2L	5298708	5292237	5305179	0.0428731	0.703199
2L	5320576	5305226	5335927	0.0921396	0.0336902
2L	5343559	5336801	5350318	0.0259086	0.968402
2L	5354257	5350674	5357841	0.0742973	0.132506
2L	5377946	5365020	5390873	0.076735	0.11143
2L	5402746	5391447	5414046	0.0458131	0.635472
2L	5429744	5414285	5445203	0.0317537	0.910121
2L	5470807	5451690	5489924	0.0497007	0.544934
2L	5494491	5490368	5498614	0.0758386	0.118822
2L	5502830	5498749	5506911	0.0524829	0.481695
2L	5509147	5507158	5511137	0.0500064	0.537891
2L	5516516	5512275	5520757	0.029238	0.939914
2L	5524783	5520878	5528688	0.0374919	0.816428
2L	5531538	5529715	5533361	0.0379301	0.807923
2L	5549305	5536248	5562363	0.0230316	0.984064
2L	5570862	5563285	5578440	0.069882	0.179067
2L	5584289	5578816	5589763	0.0554706	0.417003
2L	5592212	5590365	5594059	0.0377671	0.811133
2L	5595962	5594080	5597844	0.0219554	0.988105
2L	5598961	5597984	5599938	0.046009	0.630935
2L	5603712	5600673	5606751	0.0583901	0.358106
2L	5613269	5606786	5619753	0.0155202	0.9989
2L	5624234	5620033	5628435	0.0424232	0.713308
2L	5630525	5628465	5632585	0.0420083	0.722537
2L	5636748	5632924	5640573	0.0300626	0.930949
2L	5648098	5646417	5649779	0.0672776	0.212049
2L	5651448	5649810	5653086	0.0308732	0.921374
2L	5656704	5653616	5659793	0.0286966	0.945345
2L	5661507	5660178	5662837	0.113101	0.005342
2L	5665245	5663074	5667416	0.0572583	0.380394
2L	5669568	5667807	5671329	0.0292809	0.93946
2L	5673471	5671501	5675441	0.0362418	0.839666
2L	5677396	5675505	5679287	0.0463177	0.623684
2L	5681384	5679636	5683132	0.0566113	0.393479
2L	5684851	5683319	5686384	0.0296112	0.935955
2L	5688482	5686834	5690130	0.010849	0.999937
2L	5691970	5690412	5693528	0.0578184	0.369265
2L	5695172	5693695	5696650	0.0403126	0.759253
2L	5698701	5697167	5700235	0.0415135	0.733389
2L	5701913	5700574	5703252	0.0307458	0.922923
2L	5704906	5703377	5706435	0.0290123	0.942206
2L	5709094	5707400	5710789	0.0572918	0.379747
2L	5713442	5711313	5715572	0.050488	0.526832
2L	5717943	5716120	5719766	0.105908	0.0102794
2L	5721894	5720002	5723786	0.0170773	0.997798
2L	5725245	5723941	5726549	0.0361428	0.841463
2L	5728047	5726643	5729451	0.0436512	0.68546
2L	5731375	5730304	5732446	0.0302531	0.928785
2L	5732997	5732535	5733459	0.0807685	0.0828654
2L	5736012	5733554	5738470	0.0777195	0.103792
2L	5740591	5739000	5742183	0.0364247	0.836351
2L	5743324	5742252	5744396	0.0506501	0.523119
2L	5745488	5744417	5746560	0.0452708	0.648089
2L	5748638	5746767	5750509	0.0187763	0.995712
2L	5753349	5752141	5754557	0.0448496	0.65786
2L	5755704	5754872	5756536	0.123266	0.0020269
2L	5757817	5756568	5759066	0.0643136	0.254988
2L	5761741	5759196	5764286	0.0335361	0.884743
2L	5768959	5764571	5773348	0.0709686	0.166519
2L	5775121	5773668	5776575	0.069179	0.187546
2L	5778560	5776618	5780502	0.0285609	0.946643
2L	5784359	5780715	5788003	0.0476294	0.593043
2L	5789214	5788042	5790387	0.0364339	0.836183
2L	5793266	5790420	5796112	0.0380433	0.805693
2L	5798866	5796243	5801490	0.0347693	0.865121
2L	5802564	5801517	5803611	0.027511	0.956142
2L	5807376	5805869	5808883	0.0923495	0.0331159
2L	5813191	5809086	5817297	0.0585187	0.355654
2L	5819740	5817467	5822013	0.0519293	0.494073
2L	5825232	5822078	5828386	0.0340611	0.876614
2L	5830369	5828678	5832060	0.023486	0.982073
2L	5840606	5835995	5845218	0.0761566	0.116137
2L	5851112	5845314	5856911	0.0390231	0.786124
2L	5859118	5857148	5861089	0.0308402	0.921777
2L	5862792	5861768	5863816	0.0677712	0.205472
2L	5866515	5863848	5869183	0.058534	0.35537
2L	5873210	5870036	5876384	0.0418737	0.725476
2L	5880651	5877999	5883303	0.040184	0.761997
2L	5886768	5883568	5889968	0.0357217	0.848877
2L	5892517	5890600	5894435	0.0432483	0.69469
2L	5901810	5894760	5908861	0.0598859	0.329971
2L	5911010	5909180	5912841	0.062233	0.288606
2L	5915875	5913043	5918707	0.0422933	0.716218
2L	5920755	5918992	5922519	0.0365928	0.833274
2L	5925592	5922902	5928282	0.0234846	0.98208
2L	5932038	5929008	5935069	0.0561958	0.401945
2L	5936720	5935127	5938314	0.0384266	0.798137
2L	5941596	5939975	5943217	0.0199183	0.993641
2L	5946843	5943251	5950436	0.0429469	0.701539
2L	5964333	5950767	5977899	0.041457	0.734598
2L	5979542	5978147	5980937	0.0301489	0.929976
2L	5983824	5981145	5986503	0.0502101	0.5332
2L	5988650	5986860	5990441	0.0793218	0.0922608
2L	5992622	5990613	5994631	0.0193018	0.994847
2L	5997616	5994883	6000349	0.0154268	0.998949
2L	6004662	6000773	6008552	0.0471705	0.603786
2L	6010635	6008687	6012583	0.0628311	0.278636
2L	6016283	6013726	6018841	0.0185529	0.996057
2L	6022950	6019753	6026147	0.0234769	0.982115
2L	6028189	6026385	6029993	0.0476961	0.591502
2L	6033646	6030242	6037051	0.07251	0.150034
2L	6042141	6038616	6045667	0.0246526	0.976172
2L	6051744	6045976	6057512	0.0245205	0.976897
2L	6061722	6058845	6064600	0.0489119	0.563199
2L	6067423	6064933	6069913	0.0977193	0.0210871
2L	6074516	6070416	6078617	0.0325131	0.899702
2L	6082987	6079558	6086416	0.0436114	0.686365
2L	6090395	6086690	6094101	0.0497806	0.543099
2L	6096086	6094318	6097854	0.0563446	0.398903
2L	6098734	6097902	6099566	0.0519948	0.49262
2L	6101807	6099905	6103710	0.0412501	0.739095
2L	6105757	6103862	6107653	0.0553232	0.420096
2L	6110836	6107942	6113731	0.0587691	0.3509
2L	6116751	6114283	6119219	0.0695655	0.182846
2L	6121315	6119736	6122895	0.0476216	0.593221
2L	6125360	6122996	6127725	0.0376847	0.812713
2L	6129317	6128020	6130615	0.142199	0.0003037
2L	6134308	6131345	6137272	0.0288912	0.943424
2L	6139514	6137798	6141230	0.0308665	0.921454
2L	6144445	6141510	6147380	0.0513405	0.507378
2L	6148841	6147696	6149986	0.0689722	0.1901
2L	6152207	6150613	6153802	0.0389444	0.78772
2L	6156822	6154892	6158752	0.0203856	0.99259
2L	6162447	6158812	6166083	0.0311094	0.918443
2L	6169194	6166351	6172038	0.0497258	0.544351
2L	6175201	6172641	6177761	0.0638461	0.262256
2L	6180246	6178303	6182189	0.0607027	0.315186
2L	6184937	6182335	6187539	0.0229107	0.984571
2L	6190639	6187947	6193332	0.0237293	0.980942
2L	6195366	6193656	6197077	0.0376415	0.81356
2L	6199989	6198292	6201686	0.0431899	0.696008
2L	6203995	6201770	6206221	0.0528381	0.473833
2L	6207547	6206281	6208813	0.0577285	0.37103
2L	6211376	6208855	6213898	0.0269938	0.960379
2L	6215365	6214172	6216559	0.0262868	0.965769
2L	6218473	6216610	6220337	0.0407033	0.750887
2L	6222444	6220441	6224447	0.0435197	0.688509
2L	6225879	6224771	6226988	0.0520739	0.490839
2L	6230911	6227538	6234285	0.0331972	0.88985
2L	6236805	6234753	6238858	0.0292083	0.940221
2L	6241247	6239584	6242911	0.0733113	0.141942
2L	6244804	6243386	6246222	0.0448342	0.658214
2L	6247865	6246702	6249029	0.117752	0.0034494
2L	6251950	6249785	6254116	0.0565867	0.393977
2L	6256586	6254913	6258259	0.0282289	0.949758
2L	6260683	6258846	6262520	0.0304616	0.926353
2L	6265058	6263213	6266904	0.0315911	0.912274
2L	6286815	6267166	6306465	0.0429279	0.70197
2L	6308641	6306790	6310493	0.0687704	0.19263
2L	6323969	6311857	6336081	0.0228964	0.984625
2L	6344554	6336359	6352749	0.0244774	0.977135
2L	6359587	6352793	6366382	0.0357849	0.847782
2L	6369962	6366637	6373287	0.0320614	0.905968
2L	6376943	6374717	6379170	0.0368969	0.827643
2L	6380981	6379352	6382611	0.0205098	0.99229
2L	6384529	6382710	6386349	0.0322631	0.903187
2L	6388195	6386716	6389674	0.0559836	0.406342
2L	6391441	6390255	6392627	0.0261174	0.966967
2L	6393452	6392645	6394259	0.0179422	0.99687
2L	6396111	6394407	6397815	0.0384492	0.797679
2L	6399307	6398404	6400211	0.0587077	0.352036
2L	6401423	6400289	6402558	0.0946526	0.027351
2L	6407878	6406509	6409247	0.0726443	0.148677
2L	6410964	6409300	6412629	0.0454057	0.644948
2L	6414309	6413296	6415323	0.0594939	0.337254
2L	6417116	6415502	6418730	0.066887	0.217358
2L	6420876	6419445	6422307	0.05051	0.526312
2L	6425298	6422583	6428013	0.042586	0.709641
2L	6430810	6428144	6433476	0.0418983	0.724943
2L	6436448	6434515	6438381	0.0496994	0.544966
2L	6442720	6438979	6446462	0.0547808	0.431624
2L	6448039	6446569	6449509	0.0197676	0.993959
2L	6452438	6449958	6454918	0.048123	0.581565
2L	6456928	6455084	6458773	0.0632781	0.271286
2L	6461224	6459289	6463159	0.0512711	0.508967
2L	6464843	6463247	6466440	0.0724792	0.150341
2L	6468051	6466491	6469611	0.0431312	0.697354
2L	6472798	6469768	6475828	0.0700877	0.176647
2L	6480889	6476358	6485420	0.0174334	0.997451
2L	6488307	6486015	6490599	0.0436357	0.685815
2L	6494554	6492470	6496639	0.0387194	0.792261
2L	6499624	6496875	6502373	0.0285442	0.946805
2L	6504873	6502735	6507011	0.0400471	0.764898
2L	6509230	6507280	6511180	0.031588	0.912315
2L	6514266	6512035	6516497	0.0247897	0.975408
2L	6519080	6516795	6521366	0.0343696	0.871682
2L	6523539	6521808	6525270	0.0291198	0.941127
2L	6527218	6525383	6529053	0.0188458	0.995601
2L	6531324	6529438	6533211	0.0396303	0.77362
2L	6535406	6533731	6537082	0.0230537	0.98397
2L	6538911	6537340	6540483	0.027209	0.958634
2L	6542633	6540582	6544684	0.0400648	0.764527
2L	6550209	6547252	6553166	0.0483256	0.576837
2L	6554482	6553256	6555709	0.0515283	0.503096
2L	6556900	6555856	6557944	0.0301157	0.930351
2L	6563686	6558010	6569363	0.0327536	0.896302
2L	6573054	6571577	6574531	0.071157	0.164434
2L	6579401	6576406	6582396	0.0347533	0.865385
2L	6586743	6582481	6591005	0.0356632	0.849915
2L	6593720	6591338	6596102	0.0530603	0.46893
2L	6598856	6596667	6601045	0.0389156	0.788311
2L	6604256	6601386	6607127	0.0339962	0.877651
2L	6608516	6607336	6609697	0.0296136	0.935929
2L	6611909	6610208	6613610	0.0341318	0.875483
2L	6615905	6614100	6617711	0.0476763	0.591962
2L	6619947	6618188	6621707	0.031676	0.911147
2L	6625240	6621935	6628545	0.0242049	0.978576
2L	6633776	6629181	6638372	0.0460064	0.63099
2L	6640902	6638850	6642954	0.045311	0.647146
2L	6644596	6643102	6646091	0.0424507	0.7127
2L	6648499	6646834	6650164	0.0512747	0.508887
2L	6652644	6650239	6655049	0.0396541	0.773121
2L	6658834	6656065	6661604	0.031504	0.913405
2L	6665163	6662994	6667332	0.0753958	0.122627
2L	6671523	6667629	6675417	0.0604079	0.320456
2L	6678434	6675877	6680992	0.0314292	0.914399
2L	6683587	6681254	6685920	0.0451013	0.652037
2L	6689772	6687023	6692522	0.0588159	0.350019
2L	6693887	6693042	6694733	0.0530265	0.469675
2L	6697656	6695887	6699426	0.030638	0.924238
2L	6702888	6699454	6706322	0.0529904	0.470472
2L	6708365	6706968	6709763	0.0119851	0.999849
2L	6711637	6709978	6713296	0.0731285	0.14377
2L	6715517	6713830	6717205	0.0534467	0.46041
2L	6719679	6717225	6722133	0.042671	0.707747
2L	6723629	6722441	6724817	0.0143642	0.999379
2L	6728773	6727243	6730303	0.0337906	0.88087
2L	6732489	6731198	6733781	0.0675939	0.207823
2L	6736472	6734958	6737987	0.0405956	0.753188
2L	6739551	6738219	6740883	0.0529268	0.471882
2L	6743302	6741537	6745068	0.139747	0.0003944
2L	6747712	6745310	6750114	0.0752968	0.123504
2L	6752872	6751250	6754494	0.0622852	0.287712
2L	6757626	6754737	6760515	0.0248462	0.975081
2L	6763950	6761198	6766703	0.0633382	0.270315
2L	6769549	6767441	6771658	0.0488829	0.563877
2L	6775160	6771937	6778383	0.0643609	0.254264
2L	6781880	6778592	6785168	0.0275651	0.955682
2L	6787201	6785493	6788909	0.110906	0.0065251
2L	6790398	6789263	6791533	0.0296762	0.935259
2L	6795708	6792773	6798644	0.0167507	0.998086
2L	6800337	6798962	6801713	0.0254193	0.971605
2L	6804381	6801897	6806865	0.0567327	0.391021
2L	6809560	6807580	6811540	0.0218849	0.988341
2L	6814259	6811732	6816787	0.05137	0.506702
2L	6819531	6816865	6822197	0.039475	0.77686
2L	6824077	6822622	6825532	0.0518985	0.494765
2L	6829101	6826649	6831553	0.0397204	0.771713
2L	6833213	6831848	6834578	0.0365524	0.834012
2L	6838611	6836743	6840479	0.0463999	0.621764
2L	6843232	6841447	6845018	0.0525215	0.480838
2L	6847222	6845387	6849058	0.0413315	0.737338
2L	6852232	6850156	6854309	0.0816586	0.077483
2L	6856309	6854759	6857859	0.0490764	0.559396
2L	6860285	6857972	6862599	0.0646439	0.249892
2L	6865401	6862795	6868008	0.0368236	0.829004
2L	6870673	6868807	6872539	0.0857638	0.0564419
2L	6876559	6873487	6879632	0.046827	0.611791
2L	6881795	6880072	6883518	0.050624	0.52371
2L	6886976	6884556	6889397	0.0864296	0.0535591
2L	6891229	6889589	6892870	0.0783689	0.0989833
2L	6895178	6892893	6897463	0.0422561	0.717038
2L	6899905	6897980	6901831	0.0251187	0.973462
2L	6904181	6901925	6906437	0.0574235	0.377115
2L	6909626	6907164	6912089	0.0441834	0.673301
2L	6915209	6912478	6917940	0.0737734	0.137446
2L	6919442	6918084	6920800	0.0804323	0.0849766
2L	6924846	6921001	6928692	0.0627094	0.280633
2L	6929910	6929141	6930679	0.0816047	0.0777938
2L	6932370	6930714	6934027	0.0593953	0.339085
2L	6936236	6934189	6938283	0.113048	0.0053685
2L	6940277	6938413	6942141	0.0547678	0.4319
2L	6944538	6943514	6945562	0.042587	0.709616
2L	6947336	6945900	6948772	0.0182508	0.996478
2L	6950586	6948789	6952384	0.0332214	0.889485
2L	6955320	6952433	6958208	0.022364	0.986676
2L	6964599	6958348	6970850	0.0575694	0.374201
2L	6972569	6971000	6974139	0.0240224	0.979514
2L	6976327	6975047	6977607	0.0258637	0.96871
2L	6979418	6977931	6980905	0.0419586	0.72362
2L	6982250	6980982	6983519	0.049499	0.549586
2L	6984849	6983692	6986007	0.0540246	0.447841
2L	6987185	6986037	6988334	0.150156	0.0001357
2L	6990721	6988481	6992961	0.0713915	0.161845
2L	6997324	6994670	6999978	0.0318993	0.908146
2L	7003749	7000220	7007278	0.030938	0.920578
2L	7009869	7008132	7011607	0.0164064	0.99835
2L	7014297	7011871	7016723	0.036817	0.829129
2L	7018683	7016992	7020374	0.0385101	0.796456
2L	7022228	7020481	7023975	0.0363408	0.837878
2L	7025839	7024470	7027208	0.0394287	0.777818
2L	7029007	7027744	7030271	0.0482092	0.579542
2L	7033683	7030616	7036751	0.0222199	0.987194
2L	7041191	7037188	7045194	0.0669811	0.216052
2L	7047259	7045403	7049115	0.191668	1.2e-06
2L	7050941	7049375	7052507	0.0963955	0.0236173
2L	7055414	7052908	7057921	0.0211304	0.990674
2L	7059632	7058516	7060748	0.0144618	0.999343
2L	7063868	7061666	7066070	0.0185773	0.996023
2L	7070095	7066802	7073389	0.0190293	0.995309
2L	7074994	7073678	7076310	0.0280746	0.951181
2L	7078011	7076660	7079363	0.0219593	0.988092
2L	7082851	7079558	7086145	0.0316697	0.911232
2L	7088199	7086164	7090234	0.064379	0.253985
2L	7092218	7090750	7093686	0.0347914	0.864748
2L	7095642	7094374	7096910	0.154641	8.23e-05
2L	7100161	7097365	7102957	0.0225547	0.985966
2L	7104989	7103578	7106400	0.0430843	0.698409
2L	7109758	7107113	7112404	0.0478413	0.588128
2L	7118818	7112603	7125034	0.0440776	0.675717
2L	7134066	7129679	7138453	0.0235254	0.981901
2L	7142207	7138734	7145680	0.0256023	0.970444
2L	7153200	7145997	7160404	0.0351179	0.859286
2L	7162205	7160759	7163651	0.0309672	0.920215
2L	7173783	7169348	7178218	0.058113	0.363499
2L	7182223	7179979	7184467	0.0410194	0.744111
2L	7187456	7184966	7189947	0.0625584	0.283118
2L	7191706	7189968	7193445	0.0891043	0.0432447
2L	7200726	7193615	7207838	0.0208897	0.991321
2L	7210890	7209276	7212505	0.0232177	0.983273
2L	7218205	7213103	7223308	0.0239762	0.979741
2L	7227042	7223480	7230605	0.052722	0.476387
2L	7233643	7230789	7236498	0.0478175	0.588679
2L	7239390	7237915	7240865	0.0354965	0.852805
2L	7243483	7241232	7245734	0.0884088	0.0457526
2L	7248547	7246202	7250893	0.0506299	0.523577
2L	7253327	7250992	7255663	0.0609617	0.310571
2L	7262469	7256036	7268902	0.0455914	0.640641
2L	7270945	7269029	7272861	0.0337901	0.880876
2L	7276758	7273179	7280338	0.0729366	0.145701
2L	7281793	7280598	7282988	0.0635049	0.267651
2L	7286322	7283945	7288700	0.0336334	0.883253
2L	7290280	7288879	7291682	0.0353573	0.855192
2L	7293647	7292077	7295218	0.0338603	0.879787
2L	7297272	7295464	7299080	0.0217353	0.988839
2L	7302158	7299484	7304833	0.0418591	0.725802
2L	7307268	7305130	7309406	0.0509788	0.515617
2L	7316410	7310537	7322283	0.0439963	0.677597
2L	7324049	7322643	7325456	0.0490609	0.559749
2L	7328533	7325537	7331529	0.037321	0.819687
2L	7334045	7331907	7336184	0.0603475	0.321543
2L	7338750	7336205	7341295	0.0253926	0.971776
2L	7347782	7341679	7353886	0.0144082	0.999364
2L	7361494	7354402	7368587	0.0163473	0.99839
2L	7374061	7369233	7378890	0.058715	0.351901
2L	7388619	7379498	7397741	0.0416665	0.730031
2L	7412514	7401166	7423862	0.0545039	0.437531
2L	7426045	7424378	7427713	0.0359477	0.844938
2L	7433798	7428372	7439225	0.0418415	0.726188
2L	7440422	7439248	7441596	0.0772869	0.107065
2L	7443000	7441824	7444176	0.0215676	0.98938
2L	7445514	7444263	7446766	0.0444825	0.666365
2L	7449179	7447993	7450366	0.0274803	0.956395
2L	7452147	7450840	7453454	0.0357606	0.848198
2L	7454560	7453511	7455610	0.0235782	0.981658
2L	7458767	7455820	7461714	0.0360655	0.842844
2L	7469274	7462144	7476405	0.0221266	0.987526
2L	7484792	7476873	7492712	0.068982	0.189978
2L	7497789	7492804	7502774	0.0457996	0.635799
2L	7504494	7503316	7505672	0.0543325	0.441215
2L	7515542	7506071	7525014	0.0402503	0.760586
2L	7528811	7525031	7532591	0.0238678	0.980276
2L	7536611	7534900	7538322	0.0392758	0.780953
2L	7540150	7538839	7541462	0.0513329	0.507544
2L	7543722	7541552	7545892	0.0346288	0.867449
2L	7550909	7546573	7555245	0.023046	0.984005
2L	7559351	7557852	7560851	0.0422033	0.7182
2L	7561902	7560899	7562905	0.0484644	0.573593
2L	7566207	7563655	7568760	0.0319391	0.907634
2L	7570071	7568780	7571363	0.0357817	0.847835
2L	7573899	7571528	7576271	0.0311663	0.917734
2L	7581142	7577171	7585113	0.0552056	0.422558
2L	7588750	7587366	7590134	0.038672	0.793216
2L	7592210	7590156	7594264	0.0229963	0.984208
2L	7595327	7594502	7596152	0.0272375	0.958405
2L	7597459	7596423	7598496	0.0443587	0.669223
2L	7599405	7598739	7600071	0.0570912	0.383718
2L	7602564	7600797	7604331	0.0319981	0.906832
2L	7605965	7604589	7607342	0.0458998	0.633449
2L	7609296	7607842	7610750	0.0949739	0.0266336
2L	7613995	7611402	7616589	0.0769037	0.110087
2L	7618886	7616767	7621005	0.0535266	0.458664
2L	7622592	7621320	7623865	0.0280538	0.951366
2L	7626812	7624403	7629222	0.040185	0.761976
2L	7633698	7631274	7636123	0.043796	0.682156
2L	7638590	7636989	7640192	0.0331096	0.891139
2L	7642099	7640574	7643624	0.0660292	0.229407
2L	7647246	7643829	7650664	0.0630918	0.274336
2L	7652810	7650931	7654689	0.0389725	0.787148
2L	7656656	7654965	7658347	0.0233904	0.982504
2L	7660895	7659169	7662622	0.0500012	0.538013
2L	7665004	7662746	7667263	0.0345228	0.869172
2L	7670739	7668748	7672731	0.131139	0.0009411
2L	7675851	7673037	7678665	0.0326671	0.897547
2L	7680400	7678920	7681881	0.0188602	0.99558
2L	7684515	7682289	7686741	0.0383716	0.799242
2L	7689418	7687077	7691760	0.0416728	0.729893
2L	7694824	7691839	7697809	0.0455066	0.642625
2L	7700137	7698017	7702258	0.0697573	0.180546
2L	7704262	7702391	7706134	0.0466701	0.615449
2L	7708311	7706361	7710262	0.0540967	0.446288
2L	7712040	7710380	7713700	0.0255273	0.970938
2L	7716092	7714212	7717973	0.0568717	0.388193
2L	7721114	7718286	7723942	0.0512184	0.510167
2L	7728905	7726329	7731481	0.0255932	0.970507
2L	7733779	7731679	7735880	0.0501528	0.534508
2L	7737269	7736180	7738359	0.0750828	0.125407
2L	7739856	7738383	7741329	0.0262894	0.965751
2L	7743076	7741601	7744551	0.0292705	0.939567
2L	7749570	7746164	7752976	0.0703862	0.173162
2L	7754671	7753112	7756231	0.04572	0.63764
2L	7758801	7756698	7760904	0.0452716	0.648072
2L	7762010	7761272	7762749	0.0314879	0.913616
2L	7766443	7763601	7769285	0.0315785	0.91244
2L	7773424	7770160	7776689	0.0571987	0.381577
2L	7782786	7776900	7788673	0.0702781	0.174406
2L	7789856	7788768	7790945	0.0276585	0.954885
2L	7793514	7791216	7795813	0.0296422	0.935624
2L	7798055	7796625	7799486	0.0241859	0.978672
2L	7801626	7799625	7803628	0.0346448	0.867189
2L	7805839	7803752	7807926	0.0457525	0.63689
2L	7809392	7808265	7810520	0.0316099	0.912028
2L	7813957	7810592	7817322	0.0431934	0.695931
2L	7820872	7817436	7824308	0.080112	0.0870071
2L	7826371	7824476	7828266	0.0357453	0.848463
2L	7830819	7828321	7833317	0.062167	0.289746
2L	7835787	7833513	7838061	0.0643441	0.254523
2L	7839727	7838408	7841046	0.0365851	0.833412
2L	7843240	7841369	7845112	0.0659463	0.230596
2L	7846933	7845896	7847970	0.038997	0.786653
2L	7849798	7848052	7851545	0.031009	0.919698
2L	7854908	7851959	7857857	0.0217865	0.988668
2L	7860873	7858288	7863459	0.0395196	0.775948
2L	7865583	7863711	7867456	0.0300346	0.93127
2L	7869110	7867479	7870741	0.0320456	0.906173
2L	7871895	7871045	7872745	0.139244	0.0004138
2L	7876587	7873493	7879681	0.0493962	0.551972
2L	7881911	7880535	7883288	0.0254332	0.971521
2L	7885796	7884064	7887529	0.0272382	0.9584
2L	7889009	7887568	7890451	0.0400247	0.765379
2L	7891890	7890941	7892839	0.030423	0.926813
2L	7894330	7892978	7895683	0.0328196	0.89534
2L	7897238	7896100	7898377	0.0457642	0.636609
2L	7899892	7898675	7901109	0.0480356	0.583604
2L	7903988	7901438	7906538	0.0564062	0.397658
2L	7908547	7906675	7910420	0.036673	0.831801
2L	7914305	7911424	7917187	0.0376412	0.813566
2L	7918951	7917361	7920541	0.0452714	0.648077
2L	7922512	7920634	7924390	0.0582325	0.361178
2L	7927602	7925329	7929876	0.0557717	0.410751
2L	7932055	7930145	7933965	0.07771	0.103867
2L	7935738	7934071	7937406	0.0838058	0.0657228
2L	7941544	7938433	7944655	0.0490847	0.559203
2L	7948753	7945642	7951865	0.0448752	0.657267
2L	7955659	7952186	7959132	0.0344933	0.869659
2L	7961345	7959342	7963349	0.0505763	0.524797
2L	7964904	7963535	7966274	0.0313419	0.915517
2L	7968125	7966470	7969780	0.043199	0.695803
2L	7975153	7973394	7976912	0.0362562	0.839395
2L	7978789	7976970	7980609	0.0408658	0.74739
2L	7983344	7980791	7985898	0.0471388	0.604512
2L	7989219	7986019	7992419	0.0390887	0.784771
2L	7995570	7993310	7997830	0.0374185	0.81784
2L	8000686	7998770	8002602	0.0362472	0.839565
2L	8003937	8002891	8004984	0.0448625	0.657563
2L	8006272	8005084	8007461	0.0346937	0.866366
2L	8008216	8007608	8008824	0.0335898	0.883916
2L	8013518	8010805	8016231	0.080039	0.0875
2L	8018902	8016618	8021186	0.0319466	0.907534
2L	8023439	8021240	8025638	0.0298159	0.933717
2L	8029556	8025840	8033273	0.0510224	0.514618
2L	8042734	8040130	8045338	0.0469583	0.608741
2L	8048386	8045964	8050809	0.0241829	0.978688
2L	8053745	8051426	8056064	0.0550473	0.425903
2L	8058373	8056739	8060008	0.0296896	0.935112
2L	8064768	8062423	8067114	0.0576847	0.371888
2L	8069767	8067291	8072244	0.0235379	0.981845
2L	8076162	8072798	8079527	0.0446802	0.661771
2L	8081943	8079554	8084332	0.0276512	0.954945
2L	8087212	8084853	8089572	0.0240859	0.97919
2L	8092023	8089627	8094420	0.0258801	0.968592
2L	8097063	8094522	8099604	0.0536163	0.456708
2L	8100891	8099630	8102152	0.061743	0.296965
2L	8105746	8102530	8108962	0.0337087	0.882116
2L	8111701	8110077	8113326	0.0337492	0.881498
2L	8116039	8113635	8118443	0.0317331	0.910387
2L	8120640	8118924	8122357	0.0301622	0.929828
2L	8124068	8122463	8125673	0.0455568	0.641454
2L	8128040	8125860	8130221	0.0422698	0.716736
2L	8131912	8130527	8133297	0.0452034	0.649668
2L	8134758	8133459	8136058	0.0353335	0.855597
2L	8138373	8136154	8140592	0.0505021	0.526493
2L	8143046	8140783	8145309	0.0335847	0.883992
2L	8148344	8145553	8151135	0.0584026	0.357868
2L	8152955	8151312	8154598	0.0588501	0.349368
2L	8157745	8154658	8160833	0.0414186	0.735442
2L	8163775	8161074	8166476	0.0462302	0.625749
2L	8174063	8166573	8181553	0.0980621	0.0204708
2L	8182902	8181695	8184109	0.0535476	0.458207
2L	8188536	8184699	8192373	0.0701261	0.176192
2L	8194668	8192466	8196871	0.050818	0.519286
2L	8203814	8197103	8210525	0.0362142	0.840177
2L	8212699	8210761	8214638	0.0613321	0.304097
2L	8217465	8214656	8220275	0.0175875	0.997285
2L	8223266	8220725	8225807	0.0269392	0.960815
2L	8227541	8226072	8229010	0.0298607	0.933214
2L	8231689	8229460	8233918	0.0373616	0.818931
2L	8236842	8234255	8239429	0.0241199	0.979009
2L	8241671	8239545	8243797	0.0268316	0.961658
2L	8250434	8245915	8254954	0.0279873	0.951979
2L	8256600	8255004	8258196	0.0280073	0.951798
2L	8260165	8258686	8261644	0.0502085	0.533235
2L	8266551	8264139	8268963	0.041845	0.726108
2L	8271253	8269478	8273028	0.0393427	0.779598
2L	8274989	8273397	8276581	0.0321782	0.904354
2L	8279362	8277097	8281628	0.0284227	0.947958
2L	8285330	8281930	8288730	0.034926	0.862525
2L	8294568	8289627	8299509	0.0331311	0.890829
2L	8301685	8299752	8303619	0.0359756	0.84444
2L	8306311	8303932	8308691	0.0410649	0.743124
2L	8311376	8309022	8313731	0.0439422	0.678802
2L	8315689	8313791	8317587	0.0544672	0.438319
2L	8322006	8318160	8325853	0.0471008	0.605405
2L	8327489	8325943	8329035	0.0493272	0.553583
2L	8330707	8329123	8332292	0.0610829	0.308443
2L	8335549	8334089	8337010	0.0291491	0.940838
2L	8343354	8337613	8349096	0.038943	0.787752
2L	8353761	8349119	8358404	0.0830049	0.0699123
2L	8363203	8360812	8365595	0.0257764	0.969297
2L	8373981	8365908	8382055	0.0409634	0.745302
2L	8440040	8415944	8464137	0.0499485	0.539225
2L	8468663	8464946	8472381	0.0475859	0.594052
2L	8515393	8502387	8528399	0.0317865	0.909686
2L	8534299	8530788	8537811	0.035273	0.85665
2L	8545912	8538002	8553823	0.0174387	0.997446
2L	8568345	8563037	8573653	0.0377682	0.811109
2L	8580113	8578898	8581328	0.0267007	0.962672
2L	8584210	8581355	8587066	0.0381895	0.802846
2L	8588658	8587231	8590085	0.0340101	0.877428
2L	8592689	8590448	8594930	0.0381679	0.803268
2L	8597307	8595215	8599400	0.0351794	0.858252
2L	8607348	8602589	8612108	0.0391793	0.782937
2L	8613989	8612932	8615046	0.0345241	0.869153
2L	8617788	8615701	8619875	0.0375326	0.815658
2L	8622385	8619898	8624873	0.0438867	0.680071
2L	8627606	8625140	8630073	0.0480399	0.583505
2L	8630988	8630110	8631867	0.0584377	0.357198
2L	8633308	8632332	8634284	0.0613906	0.303084
2L	8635210	8634377	8636043	0.0515087	0.503543
2L	8640659	8636250	8645068	0.0743049	0.132438
2L	8646353	8645180	8647527	0.0860596	0.0551222
2L	8650399	8648330	8652468	0.0403476	0.7585
2L	8655108	8652528	8657689	0.0367757	0.829895
2L	8662229	8658018	8666440	0.0709729	0.166475
2L	8669914	8666983	8672845	0.0593585	0.339774
2L	8677532	8675115	8679950	0.0494992	0.549581
2L	8681821	8680030	8683612	0.0245773	0.976579
2L	8685427	8684184	8686671	0.0267882	0.962001
2L	8687820	8686761	8688880	0.041951	0.723791
2L	8691569	8689411	8693728	0.0324361	0.900785
2L	8695647	8693848	8697446	0.0573321	0.378937
2L	8700549	8697601	8703497	0.0541924	0.444229
2L	8707467	8704061	8710873	0.046221	0.625973
2L	8715308	8710932	8719685	0.0788461	0.0956043
2L	8726133	8719779	8732488	0.0256224	0.970312
2L	8737593	8733267	8741920	0.0314376	0.914287
2L	8744234	8742110	8746359	0.0416006	0.731486
2L	8750207	8747104	8753310	0.0561619	0.40265
2L	8754467	8753457	8755477	0.0368802	0.827953
2L	8757919	8755731	8760108	0.0273891	0.957162
2L	8766285	8761242	8771328	0.0444696	0.666671
2L	8772680	8771401	8773960	0.0203316	0.992716
2L	8776742	8774081	8779404	0.0828443	0.0707786
2L	8784187	8780603	8787771	0.0568803	0.388022
2L	8788995	8787791	8790200	0.0414326	0.735137
2L	8793104	8790435	8795773	0.0364414	0.836042
2L	8798274	8795791	8800758	0.0459818	0.631575
2L	8810219	8801277	8819162	0.0263046	0.96564
2L	8821938	8819444	8824432	0.0385235	0.796183
2L	8825717	8825204	8826230	0.024459	0.977229
2L	8831284	8829095	8833473	0.0383572	0.799528
2L	8838654	8834161	8843147	0.0271333	0.959245
2L	8844950	8843457	8846444	0.067497	0.20911
2L	8848174	8846952	8849397	0.0439763	0.678044
2L	8851307	8849705	8852910	0.037459	0.81706
2L	8854915	8853161	8856669	0.0362884	0.838809
2L	8858776	8857463	8860090	0.0227795	0.985097
2L	8862423	8860595	8864252	0.0184935	0.996143
2L	8865600	8864466	8866735	0.0641448	0.257608
2L	8868414	8867061	8869768	0.0992375	0.0185049
2L	8872489	8870612	8874367	0.0241418	0.978898
2L	8876749	8874588	8878910	0.0254702	0.971291
2L	8881209	8878984	8883435	0.0323968	0.901333
2L	8886539	8884863	8888215	0.0438377	0.681191
2L	8892284	8889613	8894956	0.0488485	0.564671
2L	8896691	8895217	8898166	0.027479	0.956407
2L	8899641	8898358	8900924	0.053997	0.448422
2L	8902355	8901250	8903461	0.0312003	0.917308
2L	8904296	8903478	8905115	0.0226626	0.985545
2L	8907261	8905213	8909309	0.0529058	0.472337
2L	8915167	8909384	8920951	0.0324847	0.900108
2L	8927818	8921461	8934176	0.0283753	0.948403
2L	8936908	8934975	8938842	0.0464841	0.619822
2L	8942063	8938979	8945148	0.0338393	0.880117
2L	8949134	8945476	8952792	0.0533724	0.462036
2L	8954554	8952917	8956192	0.0226098	0.985755
2L	8959054	8957077	8961031	0.0605846	0.317283
2L	8963341	8961590	8965092	0.0471637	0.603937
2L	8966770	8965368	8968173	0.0381199	0.804197
2L	8972080	8969680	8974480	0.0666708	0.220346
2L	8976735	8974510	8978961	0.0420305	0.722045
2L	8981139	8979192	8983087	0.015144	0.99908
2L	8985825	8984629	8987021	0.02411	0.979063
2L	8989781	8987587	8991975	0.0454038	0.644993
2L	8993470	8992029	8994911	0.0504413	0.527897
2L	8997779	8995047	9000512	0.0300109	0.931542
2L	9002395	9000582	9004209	0.0298451	0.933387
2L	9005508	9004415	9006602	0.0654837	0.237335
2L	9007702	9006663	9008742	0.031808	0.909392
2L	9011825	9008759	9014891	0.0446759	0.661874
2L	9017650	9015207	9020094	0.032977	0.893072
2L	9021604	9020128	9023080	0.0275331	0.955954
2L	9025219	9023467	9026971	0.0949298	0.0267312
2L	9028994	9027637	9030351	0.0393951	0.77852
2L	9032099	9030555	9033643	0.0666623	0.220464
2L	9037131	9033982	9040281	0.0364594	0.835717
2L	9043287	9040669	9045906	0.0580521	0.364692
2L	9048361	9046161	9050562	0.019526	0.994422
2L	9053242	9050956	9055529	0.0242842	0.978166
2L	9057680	9056088	9059273	0.0524437	0.482573
2L	9062605	9060252	9064958	0.0608673	0.312243
2L	9068780	9066094	9071466	0.0433692	0.691948
2L	9075065	9072207	9077923	0.0296159	0.935903
2L	9081805	9078183	9085428	0.0405654	0.753853
2L	9088249	9085593	9090905	0.0249354	0.97456
2L	9095268	9092324	9098212	0.0450906	0.652281
2L	9099869	9098526	9101213	0.0706488	0.170128
2L	9104845	9101594	9108097	0.0265259	0.963998
2L	9115067	9110773	9119361	0.0301048	0.930475
2L	9134873	9119657	9150090	0.0501499	0.534576
2L	9152686	9150159	9155214	0.0193051	0.994842
2L	9158341	9156525	9160158	0.0549588	0.427797
2L	9165455	9162909	9168001	0.0404707	0.755853
2L	9171530	9168191	9174869	0.0458733	0.634069
2L	9177846	9176314	9179379	0.0261819	0.966511
2L	9182942	9179705	9186179	0.0278459	0.953241
2L	9187694	9186257	9189131	0.0377421	0.811609
2L	9191543	9189350	9193737	0.0602532	0.323258
2L	9197133	9195590	9198676	0.0341908	0.874545
2L	9201283	9198926	9203641	0.0380071	0.806397
2L	9208680	9204839	9212521	0.0309989	0.919825
2L	9215004	9213391	9216618	0.0173559	0.997535
2L	9218858	9216924	9220792	0.0394946	0.776459
2L	9223848	9220884	9226813	0.0272906	0.957966
2L	9230303	9227401	9233206	0.0459592	0.632089
2L	9235937	9233411	9238464	0.0453794	0.645558
2L	9241405	9238895	9243916	0.100731	0.0162422
2L	9246647	9245003	9248292	0.100852	0.0160644
2L	9250991	9248394	9253589	0.0710114	0.166055
2L	9259225	9254081	9264369	0.0865898	0.0528931
2L	9275385	9265544	9285227	0.101738	0.0148517
2L	9292480	9288809	9296151	0.0266076	0.963394
2L	9297400	9296253	9298548	0.0365594	0.83388
2L	9300573	9298804	9302343	0.0494176	0.551473
2L	9305321	9302723	9307920	0.0629482	0.276689
2L	9310711	9308454	9312969	0.0859967	0.0554075
2L	9316210	9314638	9317782	0.0550917	0.424961
2L	9319989	9318613	9321365	0.0720646	0.154662
2L	9323020	9321600	9324440	0.030448	0.926512
2L	9326488	9325126	9327850	0.0476666	0.592192
2L	9330610	9328354	9332867	0.0350418	0.860583
2L	9335812	9333963	9337662	0.0464602	0.62037
2L	9340025	9338164	9341886	0.0511149	0.512493
2L	9343573	9342088	9345058	0.066073	0.228769
2L	9346698	9345371	9348026	0.0357508	0.848367
2L	9350330	9348456	9352205	0.0688952	0.191063
2L	9358604	9352459	9364750	0.064946	0.245309
2L	9367118	9365158	9369078	0.0222637	0.987043
2L	9372335	9369352	9375318	0.0610131	0.309676
2L	9377583	9375724	9379443	0.0595153	0.336862
2L	9381617	9379602	9383633	0.0791792	0.0932467
2L	9385426	9384160	9386692	0.0470918	0.605614
2L	9390474	9387155	9393794	0.0317187	0.910582
2L	9395971	9393892	9398050	0.0714129	0.161619
2L	9400837	9399111	9402564	0.0306241	0.924408
2L	9405777	9403176	9408378	0.0481801	0.58022
2L	9410946	9408718	9413174	0.0386548	0.793565
2L	9417332	9413458	9421207	0.0263569	0.965248
2L	9423175	9421690	9424660	0.0665574	0.221929
2L	9426660	9424950	9428370	0.0578481	0.368679
2L	9430233	9428567	9431900	0.116094	0.0040452
2L	9436007	9432205	9439810	0.0989914	0.0188944
2L	9441960	9440251	9443670	0.0408695	0.74731
2L	9445669	9444127	9447212	0.0847939	0.0608801
2L	9449596	9447676	9451516	0.0465989	0.617119
2L	9454106	9451603	9456610	0.0267977	0.961926
2L	9460363	9457315	9463412	0.0844381	0.0625725
2L	9465300	9463754	9466846	0.0692337	0.186887
2L	9471113	9468368	9473859	0.0417503	0.728197
2L	9477081	9473960	9480202	0.0825935	0.0721664
2L	9482113	9480249	9483977	0.132171	0.0008508
2L	9485791	9484685	9486897	0.0669219	0.216878
2L	9488739	9487442	9490037	0.038322	0.800221
2L	9493005	9490469	9495542	0.0495145	0.549228
2L	9497660	9495696	9499624	0.0833907	0.0678714
2L	9501432	9499844	9503020	0.10037	0.0167623
2L	9506462	9503326	9509598	0.0426137	0.709024
2L	9512899	9510762	9515037	0.0769971	0.10935
2L	9523660	9516701	9530620	0.0357946	0.847607
2L	9532987	9530908	9535066	0.0805585	0.084172
2L	9537569	9535402	9539737	0.089212	0.0428733
2L	9545406	9541926	9548887	0.108391	0.0082175
2L	9551868	9549081	9554656	0.0338776	0.879523
2L	9556683	9555405	9557962	0.0598268	0.331077
2L	9560671	9558398	9562945	0.0258405	0.968869
2L	9566791	9562972	9570610	0.0935154	0.0300795
2L	9573199	9570804	9575594	0.0284421	0.947774
2L	9579364	9577187	9581542	0.0888756	0.0440605
2L	9583638	9582279	9584998	0.0472583	0.601737
2L	9586655	9585482	9587829	0.0524294	0.482893
2L	9589914	9588413	9591415	0.0266794	0.962833
2L	9593980	9591639	9596322	0.0666112	0.221177
2L	9599717	9596363	9603071	0.0540623	0.447037
2L	9605324	9603555	9607093	0.0404174	0.757004
2L	9608378	9607285	9609471	0.0208197	0.991505
2L	9612665	9609747	9615584	0.051104	0.512749
2L	9616946	9615866	9618026	0.0581151	0.363458
2L	9621696	9618879	9624513	0.0478413	0.588129
2L	9628078	9626569	9629587	0.0536998	0.454889
2L	9631497	9629743	9633251	0.0766813	0.111867
2L	9637933	9633618	9642249	0.0447692	0.659706
2L	9643818	9642751	9644886	0.0313216	0.915776
2L	9647355	9645498	9649213	0.0423796	0.714288
2L	9652015	9650017	9654013	0.0333846	0.887059
2L	9657933	9654271	9661596	0.0483607	0.576004
2L	9662789	9661976	9663602	0.0559433	0.407186
2L	9665616	9664078	9667155	0.0314585	0.914009
2L	9668411	9667173	9669649	0.0636392	0.265543
2L	9671339	9669813	9672866	0.0563637	0.39852
2L	9674653	9673018	9676288	0.0336513	0.882989
2L	9678435	9677461	9679409	0.0226907	0.985439
2L	9681630	9679473	9683788	0.0802479	0.0861537
2L	9685753	9683896	9687611	0.0553607	0.4193
2L	9689212	9688172	9690252	0.058332	0.359237
2L	9691619	9690279	9692960	0.0338981	0.879191
2L	9706656	9693858	9719454	0.0630861	0.274436
2L	9720002	9719479	9720525	0.0761018	0.116593
2L	9727412	9721026	9733799	0.051714	0.498896
2L	9739536	9737204	9741869	0.0503807	0.529286
2L	9744624	9742198	9747051	0.0604587	0.319541
2L	9749825	9747902	9751749	0.0368514	0.828474
2L	9754844	9751836	9757853	0.0457485	0.636987
2L	9760904	9758060	9763749	0.0678222	0.204795
2L	9765347	9764259	9766436	0.0463194	0.623644
2L	9768201	9766868	9769534	0.0820505	0.0752097
2L	9771394	9770296	9772492	0.0618762	0.294682
2L	9774225	9772529	9775922	0.0238456	0.98038
2L	9777032	9776075	9777990	0.0586263	0.353576
2L	9781205	9778071	9784340	0.0454738	0.643382
2L	9788013	9784378	9791649	0.0692176	0.187084
2L	9793716	9792004	9795429	0.072577	0.149362
2L	9797981	9795790	9800172	0.0628415	0.278459
2L	9801925	9800811	9803040	0.0711455	0.164561
2L	9805653	9803101	9808205	0.0538537	0.451519
2L	9811508	9808649	9814367	0.0392259	0.781977
2L	9816662	9814966	9818358	0.0766519	0.112103
2L	9821449	9819587	9823311	0.028236	0.949692
2L	9825420	9824086	9826754	0.067429	0.210002
2L	9830003	9827594	9832412	0.0446356	0.66281
2L	9834935	9832528	9837342	0.0828292	0.0708656
2L	9841619	9837684	9845554	0.046507	0.619281
2L	9847664	9846454	9848874	0.0386514	0.793633
2L	9850216	9849160	9851272	0.0657057	0.234091
2L	9852913	9851543	9854284	0.118542	0.0032015
2L	9856740	9854796	9858685	0.0668209	0.21827
2L	9861246	9859361	9863131	0.0260962	0.967109
2L	9864981	9863383	9866580	0.0418174	0.726724
2L	9868100	9866627	9869574	0.0530072	0.470098
2L	9871056	9869642	9872470	0.0555263	0.415824
2L	9874285	9872962	9875609	0.0429606	0.701223
2L	9877224	9875649	9878800	0.0515606	0.502376
2L	9881397	9879681	9883114	0.0457688	0.636503
2L	9886600	9884555	9888645	0.0692445	0.18675
2L	9890514	9888862	9892167	0.0375389	0.815538
2L	9894460	9892480	9896440	0.114641	0.0046336
2L	9899158	9896643	9901673	0.0585123	0.355772
2L	9904264	9901940	9906589	0.0346608	0.866921
2L	9907877	9906926	9908829	0.0748777	0.127244
2L	9910912	9909184	9912641	0.0665089	0.222611
2L	9915694	9912673	9918715	0.128111	0.0012629
2L	9919555	9918763	9920348	0.0973361	0.0217869
2L	9922533	9921339	9923727	0.0593828	0.33932
2L	9926029	9923943	9928116	0.139451	0.0004062
2L	9929776	9928337	9931215	0.0620696	0.291378
2L	9933041	9931325	9934758	0.110437	0.0068161
2L	9937375	9934798	9939953	0.064233	0.256231
2L	9942231	9940302	9944161	0.0446435	0.662629
2L	9946450	9944374	9948526	0.0223904	0.986583
2L	9950572	9948660	9952485	0.0331822	0.890072
2L	9953997	9952853	9955142	0.0707253	0.16925
2L	9957533	9955341	9959725	0.0827734	0.0711692
2L	9961238	9960065	9962411	0.0710505	0.165617
2L	9966068	9963806	9968330	0.0685172	0.195835
2L	9973479	9968655	9978303	0.0730677	0.144376
2L	9980032	9978522	9981543	0.0892587	0.042713
2L	9983550	9981909	9985191	0.194748	1e-06
2L	9988947	9988243	9989652	0.105475	0.0106784
2L	9991338	9989742	9992934	0.0619203	0.293931
2L	9995061	9992996	9997126	0.0509932	0.515283
2L	9999904	9997332	10002477	0.0333329	0.887838
2L	10003549	10002812	10004287	0.0609442	0.310884
2L	10005698	10005044	10006353	0.0488789	0.563969
2L	10008354	10006443	10010265	0.0594238	0.338559
2L	10012968	10010751	10015186	0.0618298	0.295465
2L	10016254	10015302	10017206	0.0467996	0.612435
2L	10019466	10018165	10020767	0.0922732	0.0333223
2L	10022428	10020812	10024045	0.0408182	0.748407
2L	10025055	10024283	10025827	0.101921	0.0146164
2L	10032763	10030431	10035096	0.0231243	0.983672
2L	10037374	10035857	10038891	0.04247	0.712258
2L	10041308	10039127	10043489	0.0905176	0.0385025
2L	10045883	10044076	10047691	0.074327	0.132239
2L	10049587	10047846	10051328	0.150654	0.0001298
2L	10055628	10051541	10059716	0.0848335	0.060695
2L	10062497	10060007	10064988	0.0436249	0.686061
2L	10066763	10065221	10068305	0.0484164	0.574703
2L	10072096	10069035	10075158	0.0343319	0.872299
2L	10077308	10075525	10079092	0.131489	0.000909
2L	10081427	10079430	10083424	0.0972033	0.0220349
2L	10085134	10083762	10086507	0.0393642	0.779159
2L	10087913	10086656	10089171	0.0324526	0.900556
2L	10090644	10089398	10091891	0.0733921	0.141144
2L	10093222	10092054	10094391	0.0356474	0.850201
2L	10097266	10095263	10099269	0.0624238	0.28537
2L	10101827	10099479	10104175	0.0391485	0.783561
2L	10105483	10104212	10106755	0.0443899	0.668502
2L	10109220	10106816	10111624	0.0869217	0.0515221
2L	10114206	10112636	10115777	0.0724906	0.150224
2L	10117905	10117059	10118752	0.0583799	0.358306
2L	10120475	10119462	10121489	0.104854	0.0112869
2L	10122795	10121770	10123820	0.0305905	0.924809
2L	10126011	10124271	10127752	0.0412874	0.738296
2L	10134986	10127828	10142144	0.0324614	0.900431
2L	10145860	10142526	10149194	0.0321177	0.905189
2L	10151133	10149845	10152421	0.0552424	0.421779
2L	10155096	10152640	10157552	0.0434189	0.690822
2L	10160635	10157614	10163657	0.0423157	0.71572
2L	10166015	10164283	10167748	0.0684999	0.196055
2L	10175444	10168161	10182728	0.0360938	0.842335
2L	10188760	10182935	10194585	0.0425517	0.710416
2L	10197166	10195053	10199280	0.0708884	0.167426
2L	10200830	10199362	10202299	0.0879442	0.0474847
2L	10204384	10202489	10206279	0.0491342	0.55806
2L	10210917	10206791	10215044	0.100469	0.0166204
2L	10217377	10215101	10219654	0.0740453	0.134848
2L	10221194	10220098	10222290	0.0435989	0.686668
2L	10223138	10222603	10223673	0.0464925	0.619627
2L	10225707	10224233	10227181	0.0776197	0.104542
2L	10229359	10227484	10231234	0.0413738	0.736416
2L	10233815	10232241	10235389	0.0662818	0.225796
2L	10236657	10235703	10237612	0.0739233	0.13601
2L	10238733	10237637	10239829	0.070452	0.172408
2L	10241107	10239877	10242338	0.0550589	0.425657
2L	10243735	10242583	10244887	0.110604	0.0067136
2L	10246792	10245233	10248352	0.0301513	0.929951
2L	10251344	10248631	10254057	0.0590214	0.346124
2L	10256480	10254684	10258276	0.0371881	0.822185
2L	10260854	10258644	10263064	0.0232614	0.983081
2L	10264857	10263239	10266475	0.0368458	0.828582
2L	10267564	10266656	10268473	0.0433609	0.692139
2L	10271077	10268824	10273331	0.0664438	0.223509
2L	10275672	10273880	10277464	0.0731833	0.14321
2L	10280580	10278454	10282706	0.0457495	0.636961
2L	10285190	10283138	10287243	0.0315297	0.91308
2L	10289583	10287678	10291488	0.0917993	0.0346385
2L	10293305	10291744	10294866	0.0445412	0.664992
2L	10298478	10296199	10300758	0.0809364	0.0818335
2L	10306675	10301025	10312326	0.0375107	0.816073
2L	10314610	10312601	10316620	0.0634154	0.269064
2L	10319369	10317064	10321674	0.0550532	0.425778
2L	10325088	10321944	10328232	0.035607	0.850907
2L	10329909	10328509	10331310	0.136396	0.0005524
2L	10333246	10331700	10334793	0.0469732	0.608388
2L	10336656	10335009	10338303	0.0535794	0.457503
2L	10339917	10338500	10341335	0.0377928	0.810629
2L	10344615	10341488	10347742	0.0675635	0.208223
2L	10350924	10348018	10353831	0.0957176	0.0250275
2L	10355622	10354057	10357188	0.0496929	0.545113
2L	10360020	10357467	10362573	0.0618899	0.294448
2L	10366062	10363648	10368476	0.0947377	0.027163
2L	10369741	10368770	10370712	0.051199	0.510599
2L	10376930	10371020	10382840	0.0920165	0.034036
2L	10387787	10385073	10390502	0.0519467	0.493685
2L	10393707	10390830	10396584	0.036104	0.842156
2L	10398819	10397272	10400367	0.0776006	0.104689
2L	10406304	10402150	10410458	0.0392923	0.780619
2L	10413134	10410934	10415334	0.0450386	0.653465
2L	10419845	10418089	10421601	0.115941	0.0041077
2L	10424457	10421738	10427177	0.0704967	0.171888
2L	10432048	10430272	10433824	0.0966865	0.0230304
2L	10436504	10434304	10438705	0.028795	0.944382
2L	10440094	10439024	10441165	0.0466286	0.616421
2L	10441900	10441266	10442534	0.0662098	0.226806
2L	10444906	10442944	10446869	0.0794011	0.0917191
2L	10448364	10447023	10449706	0.0775479	0.105088
2L	10451892	10449878	10453907	0.0912155	0.0363487
2L	10457706	10455606	10459807	0.0645375	0.251533
2L	10461403	10460030	10462776	0.106865	0.0094281
2L	10463762	10462902	10464622	0.0438437	0.681057
2L	10465806	10464793	10466819	0.0475734	0.594344
2L	10468741	10467149	10470334	0.0670861	0.214627
2L	10472140	10470358	10473923	0.0797112	0.0896244
2L	10475771	10474097	10477446	0.0575284	0.375024
2L	10483369	10480212	10486526	0.159261	4.9e-05
2L	10488664	10486953	10490376	0.0521312	0.489575
2L	10491816	10490669	10492963	0.0469376	0.609226
2L	10495974	10493213	10498736	0.0439608	0.678389
2L	10502128	10498953	10505304	0.0944784	0.0277597
2L	10507196	10505419	10508973	0.0576945	0.371696
2L	10511682	10509355	10514009	0.0384127	0.798416
2L	10515573	10514317	10516829	0.0329091	0.894054
2L	10525865	10517020	10534711	0.10217	0.0143015
2L	10536566	10534942	10538191	0.0533523	0.462489
2L	10539473	10538296	10540650	0.0317254	0.910495
2L	10542433	10540687	10544180	0.0687958	0.192318
2L	10546156	10544675	10547638	0.0452139	0.649422
2L	10550133	10547704	10552563	0.0748863	0.127168
2L	10554705	10552708	10556702	0.0597345	0.332775
2L	10558596	10556804	10560389	0.0620702	0.291368
2L	10562133	10560684	10563583	0.182137	3.7e-06
2L	10565061	10563715	10566407	0.0253106	0.97229
2L	10569332	10566718	10571947	0.0758866	0.118422
2L	10573387	10572072	10574703	0.176936	7e-06
2L	10577506	10574841	10580171	0.0740879	0.134448
2L	10581583	10580477	10582690	0.0186541	0.995906
2L	10586804	10582794	10590814	0.0376862	0.812685
2L	10595095	10593358	10596832	0.0476796	0.591886
2L	10600241	10599408	10601074	0.100214	0.0169898
2L	10601695	10601132	10602259	0.0769951	0.109367
2L	10605695	10602936	10608455	0.0520186	0.492078
2L	10611847	10608751	10614943	0.0223164	0.986855
2L	10619205	10615670	10622740	0.0527789	0.475133
2L	10625145	10623148	10627142	0.0455241	0.642216
2L	10630103	10627593	10632613	0.0415001	0.733679
2L	10636656	10633609	10639703	0.0656443	0.234998
2L	10641079	10639814	10642344	0.072672	0.148391
2L	10644574	10642409	10646739	0.0234028	0.982445
2L	10649017	10646901	10651133	0.0804597	0.0848021
2L	10655287	10653612	10656962	0.0591781	0.343182
2L	10658471	10657055	10659887	0.0557447	0.411314
2L	10662170	10659924	10664417	0.0580486	0.364758
2L	10668576	10664945	10672208	0.0393216	0.780025
2L	10673919	10672522	10675317	0.0495766	0.547787
2L	10677217	10675417	10679018	0.0458375	0.6349
2L	10682022	10680314	10683730	0.0725714	0.149417
2L	10686310	10683939	10688681	0.0825804	0.0722375
2L	10691554	10688876	10694233	0.16913	1.53e-05
2L	10695981	10694552	10697411	0.0816027	0.0778048
2L	10699104	10697526	10700682	0.0795081	0.0909914
2L	10702105	10700831	10703379	0.055793	0.410315
2L	10705309	10703606	10707012	0.0545011	0.437591
2L	10711755	10707379	10716132	0.101427	0.0152725
2L	10719272	10717089	10721455	0.0633623	0.26991
2L	10722714	10721827	10723602	0.0426848	0.707449
2L	10724636	10723688	10725584	0.0433697	0.691935
2L	10728071	10725897	10730245	0.039384	0.778748
2L	10731718	10730267	10733169	0.0554189	0.418077
2L	10735073	10733962	10736184	0.0635899	0.266312
2L	10738138	10736401	10739875	0.0845344	0.0621124
2L	10742521	10740469	10744573	0.0289715	0.94262
2L	10746870	10745030	10748711	0.0477121	0.591129
2L	10751020	10749031	10753009	0.0411359	0.741587
2L	10754593	10753161	10756026	0.0571698	0.382151
2L	10758595	10756205	10760986	0.0660137	0.229622
2L	10765076	10761273	10768880	0.0579024	0.367615
2L	10771238	10769193	10773283	0.127085	0.0013963
2L	10776138	10773575	10778701	0.0675141	0.208865
2L	10781652	10778721	10784583	0.0301601	0.929849
2L	10787884	10785502	10790266	0.0730086	0.144969
2L	10792194	10790321	10794067	0.0423882	0.714091
2L	10796006	10794127	10797885	0.0379197	0.808123
2L	10805418	10799421	10811416	0.106893	0.0094025
2L	10813351	10812166	10814536	0.0479555	0.58547
2L	10816463	10814669	10818258	0.0771403	0.108206
2L	10823330	10818596	10828064	0.0446302	0.662939
2L	10829389	10828114	10830664	0.0657343	0.23367
2L	10832392	10830808	10833977	0.0302426	0.928903
2L	10835322	10834619	10836026	0.0603493	0.32151
2L	10841695	10840829	10842561	0.0623273	0.287006
2L	10844264	10843154	10845374	0.0332846	0.888554
2L	10847270	10845524	10849016	0.0430374	0.699481
2L	10850590	10849095	10852085	0.0257937	0.969178
2L	10856474	10852392	10860557	0.0434606	0.689861
2L	10862277	10860784	10863770	0.0307435	0.922949
2L	10865597	10863912	10867282	0.105664	0.0105029
2L	10869025	10867388	10870663	0.0748336	0.127635
2L	10872671	10871075	10874268	0.0404896	0.755447
2L	10876505	10875038	10877973	0.0504103	0.528609
2L	10880358	10878640	10882077	0.0433285	0.692868
2L	10884655	10882461	10886849	0.0454271	0.644458
2L	10889317	10886953	10891682	0.0534527	0.460283
2L	10893443	10891824	10895063	0.0542022	0.444006
2L	10897228	10895169	10899288	0.0587203	0.351802
2L	10900867	10899780	10901954	0.0702763	0.174424
2L	10904295	10902294	10906296	0.0722398	0.152828
2L	10910990	10908968	10913013	0.0446338	0.662854
2L	10914695	10913095	10916295	0.113099	0.0053434
2L	10920777	10916740	10924814	0.0645971	0.250611
2L	10929446	10925072	10933821	0.102417	0.0139949
2L	10935325	10933841	10936810	0.0407053	0.750839
2L	10941868	10938370	10945366	0.0349258	0.862529
2L	10949543	10945638	10953449	0.0551755	0.423185
2L	10960630	10953967	10967294	0.0390823	0.7849
2L	10970224	10967465	10972984	0.0717139	0.158388
2L	10977365	10975096	10979635	0.0532816	0.46405
2L	10984431	10979737	10989125	0.032101	0.905427
2L	10991569	10989560	10993579	0.0588962	0.348486
2L	10995920	10993692	10998149	0.0589393	0.347677
2L	11002108	10998900	11005317	0.0588059	0.350203
2L	11008151	11005760	11010543	0.0335995	0.883762
2L	11013103	11010629	11015577	0.0258814	0.968584
2L	11017882	11016499	11019265	0.0791973	0.0931228
2L	11021947	11019344	11024550	0.0523929	0.483695
2L	11026666	11024888	11028445	0.0312152	0.917115
2L	11030288	11028653	11031923	0.0377305	0.811837
2L	11035134	11033503	11036765	0.110511	0.0067695
2L	11040244	11037044	11043444	0.0590778	0.345058
2L	11048372	11043514	11053231	0.0373199	0.819708
2L	11055533	11053707	11057360	0.0373478	0.819191
2L	11060838	11058472	11063205	0.0725588	0.14954
2L	11065445	11063447	11067444	0.0717801	0.157675
2L	11069127	11067634	11070620	0.0486673	0.5689
2L	11072320	11071235	11073405	0.0397033	0.772074
2L	11077004	11073698	11080310	0.0636304	0.265682
2L	11082807	11080788	11084826	0.0556368	0.413545
2L	11088028	11085410	11090646	0.0447704	0.659675
2L	11094653	11091393	11097914	0.0889491	0.0438049
2L	11100780	11098503	11103057	0.0584467	0.357033
2L	11104994	11103187	11106802	0.0995728	0.0179719
2L	11110313	11107168	11113458	0.0296729	0.935291
2L	11115655	11114235	11117075	0.0541648	0.444837
2L	11121656	11117803	11125509	0.0659255	0.230893
2L	11128647	11125698	11131597	0.0556315	0.413652
2L	11136901	11131704	11142099	0.0595965	0.335345
2L	11144085	11142371	11145800	0.102558	0.013822
2L	11148267	11146063	11150472	0.0588806	0.348788
2L	11151895	11151080	11152710	0.0527029	0.47681
2L	11154395	11152924	11155866	0.0776161	0.104568
2L	11157351	11156046	11158656	0.0585342	0.355365
2L	11162153	11159792	11164514	0.0220961	0.98763
2L	11167045	11164663	11169428	0.0575832	0.373919
2L	11171485	11169570	11173401	0.0346488	0.867119
2L	11174455	11173518	11175392	0.0433973	0.691311
2L	11177077	11175441	11178714	0.0298316	0.933544
2L	11180412	11178833	11181991	0.0373723	0.81873
2L	11183669	11182177	11185161	0.0360249	0.843574
2L	11187484	11185334	11189634	0.0666417	0.220749
2L	11192914	11189778	11196051	0.0644038	0.253605
2L	11198180	11196425	11199936	0.0813826	0.0791213
2L	11201569	11200112	11203026	0.0315939	0.912234
2L	11205552	11203118	11207986	0.051934	0.49397
2L	11209841	11208276	11211406	0.104457	0.0116821
2L	11212464	11211501	11213428	0.0444903	0.666181
2L	11214981	11213701	11216261	0.0886677	0.0448037
2L	11219679	11216431	11222927	0.0529012	0.472433
2L	11223878	11223007	11224749	0.0590074	0.346376
2L	11227176	11224987	11229365	0.088889	0.0440174
2L	11230783	11229982	11231585	0.15237	0.000109
2L	11234099	11231904	11236294	0.153102	0.0001003
2L	11237310	11236572	11238048	0.095177	0.0261771
2L	11239829	11238147	11241512	0.090662	0.0380412
2L	11243304	11241585	11245024	0.0269618	0.960637
2L	11246710	11245338	11248083	0.0430163	0.699962
2L	11252874	11251279	11254470	0.108478	0.0081525
2L	11256893	11254741	11259046	0.0894902	0.0419276
2L	11261236	11260016	11262456	0.0985932	0.0195587
2L	11265882	11262759	11269006	0.0920097	0.0340555
2L	11273213	11270577	11275850	0.0377181	0.812081
2L	11279704	11275911	11283498	0.0573351	0.37888
2L	11284376	11283940	11284813	0.0630254	0.275412
2L	11285732	11284926	11286538	0.0480843	0.582468
2L	11289186	11287148	11291224	0.0624893	0.284264
2L	11293917	11291837	11295997	0.0497138	0.54463
2L	11297900	11296686	11299115	0.105714	0.0104582
2L	11301558	11299211	11303905	0.0529517	0.471337
2L	11306421	11303928	11308914	0.0733009	0.142046
2L	11312287	11311030	11313545	0.0907904	0.0376482
2L	11316530	11313672	11319388	0.0539676	0.44906
2L	11321434	11319971	11322897	0.0950604	0.0264395
2L	11325917	11324171	11327663	0.098923	0.0190069
2L	11329462	11328082	11330842	0.04165	0.730399
2L	11333785	11332599	11334971	0.0185382	0.996076
2L	11336850	11335629	11338072	0.0553708	0.419085
2L	11342075	11339559	11344591	0.0338476	0.879985
2L	11346365	11344611	11348119	0.0573725	0.378132
2L	11349647	11348441	11350854	0.0231337	0.983631
2L	11354136	11351085	11357187	0.0886385	0.0449137
2L	11359179	11357296	11361063	0.052926	0.471902
2L	11363579	11361402	11365756	0.0575602	0.374384
2L	11367080	11365879	11368282	0.0880008	0.0472676
2L	11371047	11368832	11373262	0.0959516	0.0245265
2L	11376893	11375261	11378526	0.175628	8.4e-06
2L	11380174	11378860	11381488	0.0917556	0.034768
2L	11383260	11381772	11384749	0.0724757	0.150373
2L	11387664	11385046	11390282	0.0862248	0.0544118
2L	11391618	11390579	11392658	0.0501564	0.53442
2L	11395138	11392772	11397505	0.0723221	0.151967
2L	11399211	11397859	11400563	0.117096	0.0036703
2L	11402245	11400746	11403744	0.0930882	0.0311541
2L	11407133	11404207	11410060	0.0685213	0.195785
2L	11411454	11410147	11412761	0.0435982	0.686683
2L	11414972	11412854	11417091	0.0981926	0.0202439
2L	11434164	11429813	11438516	0.0951124	0.0263233
2L	11445825	11438580	11453071	0.041547	0.732655
2L	11456758	11454468	11459048	0.030891	0.921155
2L	11460983	11459132	11462834	0.0512181	0.510174
2L	11465531	11463570	11467492	0.085045	0.0597094
2L	11469332	11467555	11471110	0.0824267	0.0731062
2L	11473989	11471394	11476585	0.0243849	0.977638
2L	11482022	11476687	11487358	0.0366952	0.831393
2L	11489392	11487991	11490793	0.0308508	0.921648
2L	11491901	11490975	11492827	0.0711622	0.164374
2L	11494733	11493159	11496307	0.037292	0.82023
2L	11498982	11496969	11500995	0.0595652	0.335929
2L	11502525	11501340	11503710	0.066419	0.223852
2L	11505430	11504178	11506682	0.0621523	0.289985
2L	11509142	11506919	11511365	0.0327093	0.896937
2L	11513602	11511587	11515618	0.0302223	0.92913
2L	11520773	11515924	11525623	0.0434153	0.690906
2L	11527144	11525875	11528414	0.0483995	0.575108
2L	11530433	11529187	11531680	0.0717252	0.158267
2L	11533252	11531797	11534708	0.0686788	0.193777
2L	11536694	11535044	11538345	0.0806436	0.0836407
2L	11542823	11538855	11546791	0.0765461	0.112941
2L	11551954	11549299	11554609	0.0710905	0.165177
2L	11556236	11554983	11557490	0.0393739	0.778957
2L	11562527	11557940	11567114	0.0262628	0.96594
2L	11568871	11567465	11570277	0.0498683	0.541079
2L	11576585	11570558	11582613	0.134712	0.0006556
2L	11586505	11584260	11588751	0.0379084	0.808347
2L	11591350	11588985	11593715	0.042603	0.70926
2L	11595755	11593904	11597607	0.0500837	0.536102
2L	11603155	11600473	11605838	0.0645596	0.251186
2L	11609382	11606397	11612367	0.102402	0.014013
2L	11614350	11612971	11615730	0.0553478	0.419576
2L	11617208	11615802	11618615	0.0412482	0.739139
2L	11623933	11621080	11626787	0.0717939	0.15753
2L	11630867	11628730	11633005	0.0499273	0.539709
2L	11634890	11633237	11636544	0.0323551	0.901909
2L	11638217	11636834	11639601	0.0339949	0.87767
2L	11642569	11639726	11645413	0.0511609	0.511464
2L	11649315	11647828	11650803	0.0471032	0.605351
2L	11652811	11651645	11653978	0.0780938	0.100994
2L	11658496	11655123	11661870	0.0827136	0.0714935
2L	11663994	11662097	11665892	0.0454834	0.643166
2L	11668912	11666315	11671509	0.0771256	0.108318
2L	11674263	11671783	11676744	0.0473132	0.600435
2L	11678656	11676976	11680337	0.0429478	0.701516
2L	11683056	11680604	11685508	0.0910083	0.0369863
2L	11688249	11685557	11690942	0.0365065	0.834841
2L	11694801	11691969	11697633	0.06279	0.279304
2L	11700797	11698143	11703452	0.039463	0.777102
2L	11705398	11703710	11707086	0.0339698	0.878064
2L	11708584	11707289	11709879	0.079734	0.0894743
2L	11712661	11710703	11714619	0.0415211	0.733218
2L	11716015	11714790	11717240	0.054464	0.438387
2L	11720539	11718097	11722982	0.0498331	0.541896
2L	11725058	11723251	11726865	0.0678566	0.204353
2L	11729347	11727218	11731476	0.0320972	0.905482
2L	11734083	11731836	11736330	0.0548588	0.429949
2L	11738730	11736612	11740848	0.0311258	0.918235
2L	11742480	11741198	11743763	0.0531262	0.467463
2L	11745572	11744109	11747036	0.0194794	0.994509
2L	11749612	11747406	11751818	0.0485396	0.57186
2L	11755616	11752610	11758623	0.0646985	0.249061
2L	11761992	11759412	11764573	0.0742013	0.133402
2L	11767519	11764784	11770255	0.0442874	0.670859
2L	11772109	11770618	11773600	0.0735956	0.139158
2L	11775076	11773712	11776440	0.0409405	0.745787
2L	11778330	11777277	11779384	0.0416571	0.730238
2L	11781980	11779884	11784077	0.0869483	0.0514091
2L	11786506	11784382	11788630	0.0605	0.318802
2L	11790544	11788659	11792430	0.065432	0.238098
2L	11794512	11792899	11796126	0.0980067	0.020565
2L	11799189	11796565	11801813	0.032651	0.897764
2L	11806328	11803259	11809398	0.0949179	0.0267548
2L	11811785	11809808	11813762	0.109243	0.0076067
2L	11818344	11814553	11822136	0.0832253	0.0687486
2L	11823757	11822404	11825110	0.0418243	0.726573
2L	11828634	11825949	11831319	0.0238695	0.980267
2L	11832953	11831489	11834417	0.062874	0.277913
2L	11836788	11834642	11838935	0.0532099	0.465628
2L	11840615	11839104	11842127	0.0398663	0.768682
2L	11844215	11842495	11845936	0.0947986	0.0270262
2L	11847953	11846267	11849640	0.0656093	0.235505
2L	11851651	11850126	11853176	0.0441828	0.673311
2L	11855300	11853936	11856664	0.0654021	0.23853
2L	11858272	11856693	11859852	0.0436018	0.686597
2L	11861232	11859928	11862537	0.0678094	0.204962
2L	11864021	11862665	11865378	0.14086	0.0003487
2L	11869277	11865520	11873035	0.0557469	0.411265
2L	11875950	11873189	11878712	0.0666815	0.220199
2L	11880611	11878851	11882372	0.123037	0.0020727
2L	11884052	11882855	11885249	0.0376233	0.813918
2L	11888083	11885499	11890667	0.063949	0.260682
2L	11892963	11891222	11894704	0.0619223	0.293896
2L	11896560	11895050	11898070	0.0809109	0.0819892
2L	11900078	11898257	11901900	0.0494001	0.551881
2L	11903849	11902175	11905524	0.035244	0.857158
2L	11909013	11906063	11911964	0.0774299	0.105972
2L	11914488	11912238	11916738	0.0622528	0.28826
2L	11921392	11917851	11924933	0.0406452	0.752131
2L	11928853	11925634	11932073	0.0461773	0.626989
2L	11933866	11932276	11935457	0.0633251	0.270535
2L	11937695	11935788	11939603	0.0809656	0.0816508
2L	11942436	11939841	11945032	0.0730408	0.144648
2L	11947292	11945528	11949056	0.0411436	0.741413
2L	11951908	11949089	11954728	0.0329413	0.893592
2L	11957409	11955078	11959741	0.0573647	0.378289
2L	11962371	11959822	11964920	0.0478394	0.588173
2L	11966692	11965172	11968212	0.0514384	0.505145
2L	11971173	11968904	11973442	0.0501277	0.535088
2L	11977403	11974721	11980086	0.0438423	0.681087
2L	11982016	11980280	11983753	0.0916063	0.0351935
2L	11986049	11984086	11988012	0.0468518	0.611222
2L	11991272	11988152	11994392	0.0240177	0.979538
2L	11996816	11994538	11999095	0.0561226	0.403471
2L	12001081	11999645	12002518	0.030346	0.927716
2L	12005283	12002696	12007871	0.0543845	0.440093
2L	12009893	12008381	12011405	0.0882421	0.0463642
2L	12013364	12011815	12014913	0.054204	0.443969
2L	12016806	12015033	12018580	0.051092	0.513022
2L	12020778	12018818	12022738	0.0549258	0.428503
2L	12025092	12022940	12027244	0.0378211	0.810082
2L	12030560	12027612	12033508	0.0362203	0.840067
2L	12036764	12033921	12039607	0.0773204	0.10681
2L	12042506	12039856	12045156	0.0488934	0.563631
2L	12046622	12045490	12047754	0.100857	0.0160568
2L	12049939	12047919	12051959	0.0338663	0.879694
2L	12055000	12052162	12057839	0.0808433	0.0823994
2L	12060043	12058174	12061912	0.0671072	0.214338
2L	12064984	12062018	12067951	0.0600854	0.326304
2L	12070615	12068243	12072988	0.0480683	0.582827
2L	12074963	12073341	12076585	0.0752856	0.123605
2L	12080321	12078044	12082599	0.0447979	0.659044
2L	12084884	12082618	12087151	0.0371151	0.823561
2L	12091758	12089387	12094129	0.0378181	0.810132
2L	12099317	12094255	12104380	0.0269707	0.960564
2L	12108901	12106456	12111346	0.074168	0.133705
2L	12113249	12111664	12114834	0.0673243	0.211413
2L	12117260	12115058	12119462	0.0511069	0.512679
2L	12121999	12119628	12124371	0.0397844	0.770386
2L	12126826	12125250	12128402	0.0466539	0.615834
2L	12129085	12128432	12129738	0.0378331	0.809846
2L	12130921	12129909	12131934	0.0289273	0.943064
2L	12134457	12132207	12136708	0.113726	0.0050355
2L	12139821	12137307	12142336	0.0409245	0.746134
2L	12145565	12143023	12148108	0.0450645	0.652878
2L	12150024	12148289	12151759	0.0693631	0.185303
2L	12152985	12151872	12154098	0.0577266	0.371066
2L	12155529	12154134	12156924	0.0458118	0.635503
2L	12158081	12157161	12159001	0.0461026	0.628746
2L	12160852	12159142	12162563	0.0361697	0.840976
2L	12164172	12162881	12165464	0.0307754	0.922572
2L	12167388	12165482	12169295	0.051174	0.511166
2L	12173265	12169337	12177193	0.0379309	0.807905
2L	12179537	12177393	12181681	0.0616035	0.299383
2L	12183432	12181708	12185156	0.0569316	0.386975
2L	12189377	12188215	12190540	0.0561453	0.402997
2L	12192407	12190565	12194250	0.0514849	0.504093
2L	12196507	12195325	12197689	0.0441335	0.67445
2L	12198835	12197857	12199813	0.0420902	0.720722
2L	12201830	12200309	12203351	0.0682194	0.199647
2L	12206315	12203423	12209208	0.0572247	0.381053
2L	12211304	12209498	12213111	0.0714529	0.161198
2L	12214575	12213681	12215469	0.0319576	0.907392
2L	12217209	12215828	12218590	0.0834327	0.0676464
2L	12221218	12218699	12223738	0.0880139	0.0472177
2L	12226017	12223827	12228208	0.112219	0.0058012
2L	12230462	12228904	12232020	0.05301	0.470035
2L	12234337	12232630	12236044	0.0807848	0.0827621
2L	12237897	12236636	12239158	0.0904419	0.0387465
2L	12243543	12242053	12245034	0.103	0.0132951
2L	12247581	12245323	12249839	0.086738	0.0522635
2L	12252892	12250126	12255658	0.034641	0.867245
2L	12257656	12256396	12258917	0.0553315	0.419925
2L	12261422	12260082	12262763	0.105529	0.0106285
2L	12264039	12262841	12265238	0.0347153	0.866004
2L	12266865	12265677	12268054	0.0208139	0.991521
2L	12270090	12268096	12272084	0.0273861	0.957189
2L	12274058	12272101	12276015	0.0695047	0.183572
2L	12276816	12276035	12277598	0.140436	0.0003642
2L	12279844	12277759	12281929	0.0444657	0.66676
2L	12284053	12283151	12284956	0.0569834	0.385916
2L	12287482	12285114	12289851	0.0508144	0.519367
2L	12292225	12291666	12292785	0.0446895	0.661557
2L	12297324	12293180	12301468	0.0401049	0.763686
2L	12303590	12301588	12305593	0.0319364	0.907667
2L	12306361	12305655	12307067	0.0519006	0.494717
2L	12309058	12307290	12310826	0.0701962	0.175372
2L	12311924	12311053	12312796	0.0286084	0.946191
2L	12316497	12313029	12319966	0.0287958	0.944376
2L	12322749	12320445	12325054	0.035075	0.860015
2L	12328783	12325285	12332281	0.158931	5.08e-05
2L	12335961	12333185	12338738	0.0948929	0.0268074
2L	12344704	12340543	12348866	0.0625074	0.283963
2L	12351187	12348889	12353486	0.0259345	0.968225
2L	12355164	12353528	12356800	0.023812	0.980547
2L	12358200	12357114	12359286	0.0362768	0.839024
2L	12359742	12359314	12360170	0.0516891	0.499469
2L	12361006	12360275	12361737	0.0948693	0.0268636
2L	12362561	12361836	12363286	0.0915167	0.035454
2L	12365898	12363422	12368374	0.0496418	0.546286
2L	12370262	12368575	12371949	0.0455436	0.641759
2L	12375620	12372302	12378938	0.0818117	0.0765853
2L	12380853	12379107	12382600	0.0491236	0.558302
2L	12387855	12384862	12390849	0.0510234	0.514597
2L	12393212	12391308	12395116	0.0534518	0.460302
2L	12398226	12395301	12401151	0.0328699	0.894606
2L	12404877	12401673	12408082	0.0530641	0.468848
2L	12409424	12408199	12410649	0.0574016	0.377547
2L	12412055	12410911	12413200	0.0488279	0.565136
2L	12414921	12413789	12416053	0.125985	0.0015597
2L	12417190	12416410	12417970	0.151991	0.0001136
2L	12422371	12419181	12425561	0.0526657	0.477633
2L	12426935	12425635	12428235	0.0390151	0.78629
2L	12432451	12429367	12435536	0.106432	0.0098014
2L	12439606	12435900	12443313	0.042274	0.716643
2L	12447074	12443603	12450546	0.126229	0.0015221
2L	12457423	12454815	12460031	0.0521899	0.488255
2L	12461417	12460504	12462330	0.0892433	0.0427673
2L	12463570	12462745	12464396	0.0376227	0.813929
2L	12466920	12464773	12469067	0.0515263	0.503141
2L	12471462	12469263	12473662	0.052071	0.490903
2L	12474444	12473685	12475203	0.0718774	0.156649
2L	12477890	12475220	12480561	0.0585997	0.354093
2L	12483648	12480892	12486404	0.074366	0.131883
2L	12489088	12487801	12490376	0.106497	0.0097439
2L	12494989	12490600	12499378	0.034146	0.875262
2L	12502669	12499555	12505784	0.0767079	0.111647
2L	12509149	12507071	12511227	0.0691628	0.187743
2L	12513993	12511411	12516576	0.0420243	0.722186
2L	12518512	12516602	12520423	0.045354	0.646148
2L	12521457	12520688	12522227	0.0410139	0.744229
2L	12523176	12522291	12524062	0.0628331	0.2786
2L	12526751	12524852	12528651	0.0758732	0.118535
2L	12531977	12529128	12534826	0.0473977	0.598463
2L	12536084	12535081	12537088	0.0254781	0.971241
2L	12540143	12537118	12543169	0.0910751	0.0367783
2L	12548423	12543444	12553403	0.0981606	0.0202998
2L	12554677	12553528	12555827	0.0488743	0.564075
2L	12557560	12556228	12558893	0.0399001	0.767978
2L	12560975	12559193	12562757	0.0277773	0.953846
2L	12566127	12562953	12569301	0.109782	0.0072333
2L	12572566	12569927	12575206	0.109922	0.0071455
2L	12576623	12575499	12577747	0.0365587	0.833894
2L	12581396	12577817	12584975	0.0271869	0.958809
2L	12589127	12585077	12593178	0.0559421	0.407214
2L	12595262	12593543	12596981	0.0837913	0.0657955
2L	12598446	12597019	12599874	0.055694	0.41237
2L	12602519	12600489	12604550	0.0551989	0.422694
2L	12606862	12604853	12608871	0.053805	0.452579
2L	12611239	12609516	12612962	0.13877	0.0004315
2L	12614830	12613169	12616492	0.137057	0.0005155
2L	12620635	12617131	12624139	0.0483232	0.576894
2L	12625995	12624491	12627500	0.0365607	0.833859
2L	12631250	12629605	12632895	0.0789788	0.094665
2L	12635963	12633262	12638664	0.0355342	0.852156
2L	12643121	12638824	12647419	0.0411283	0.741758
2L	12650056	12647721	12652392	0.0667941	0.218638
2L	12654701	12653116	12656287	0.0607572	0.314221
2L	12657408	12656716	12658101	0.0577571	0.370461
2L	12659115	12658767	12659464	0.0430994	0.698066
2L	12662361	12660172	12664550	0.0246906	0.97596
2L	12668416	12667013	12669819	0.0480501	0.583264
2L	12672682	12669938	12675426	0.0411608	0.741043
2L	12677277	12675470	12679084	0.120995	0.0025299
2L	12681754	12679660	12683849	0.0519637	0.493312
2L	12685443	12683972	12686914	0.0432669	0.694274
2L	12690720	12687167	12694273	0.0475783	0.594227
2L	12699594	12694930	12704258	0.0474033	0.598331
2L	12706004	12704600	12707408	0.0342787	0.873156
2L	12709640	12707696	12711584	0.0924758	0.0327819
2L	12714671	12712242	12717101	0.0397663	0.77076
2L	12719564	12717462	12721667	0.0296404	0.935645
2L	12724648	12722107	12727190	0.067957	0.203036
2L	12729632	12727544	12731720	0.0372578	0.820872
2L	12734041	12732780	12735302	0.0310341	0.919382
2L	12737300	12735514	12739086	0.0489329	0.562717
2L	12741657	12740080	12743235	0.0507573	0.520665
2L	12746555	12745436	12747674	0.0506623	0.522836
2L	12750129	12747815	12752443	0.0501604	0.534328
2L	12755781	12754984	12756579	0.0334573	0.885951
2L	12758169	12756707	12759632	0.0502623	0.532006
2L	12761951	12760502	12763400	0.141568	0.0003234
2L	12765562	12763493	12767632	0.0682509	0.199234
2L	12771050	12767802	12774298	0.0534037	0.461349
2L	12776645	12775059	12778231	0.0634939	0.26782
2L	12780860	12778789	12782932	0.0558349	0.409445
2L	12785074	12783443	12786706	0.0462868	0.624417
2L	12788720	12786875	12790565	0.118335	0.0032659
2L	12794029	12790972	12797087	0.111043	0.0064435
2L	12798535	12797260	12799810	0.0407432	0.750018
2L	12802185	12799966	12804405	0.0353527	0.855271
2L	12807913	12804734	12811093	0.0735107	0.139978
2L	12812834	12811318	12814351	0.0557127	0.411983
2L	12816047	12814429	12817666	0.0845381	0.0620925
2L	12819326	12818141	12820511	0.0410178	0.744143
2L	12823285	12821061	12825509	0.115607	0.0042327
2L	12828235	12825711	12830759	0.122518	0.0021832
2L	12834080	12831276	12836884	0.040258	0.760419
2L	12839308	12837096	12841520	0.0192323	0.99497
2L	12844017	12841611	12846423	0.0603684	0.321161
2L	12849688	12846747	12852629	0.0597461	0.332552
2L	12856201	12854039	12858363	0.0904917	0.0385876
2L	12863528	12858497	12868560	0.0682257	0.199564
2L	12877880	12875875	12879886	0.0374177	0.817852
2L	12881677	12880082	12883272	0.108354	0.0082471
2L	12887356	12883635	12891077	0.0386108	0.794448
2L	12894078	12891187	12896969	0.0516623	0.500078
2L	12899618	12897001	12902236	0.0873437	0.0498152
2L	12905199	12903850	12906548	0.0377829	0.81082
2L	12909761	12907030	12912493	0.0396084	0.774086
2L	12915319	12913394	12917245	0.0225248	0.98608
2L	12919043	12917634	12920453	0.0471057	0.605291
2L	12922607	12921358	12923856	0.0447997	0.659002
2L	12926395	12924365	12928425	0.0655949	0.235717
2L	12929056	12928566	12929546	0.0309829	0.920023
2L	12930414	12929658	12931170	0.0609416	0.310929
2L	12935043	12933857	12936230	0.0497631	0.543502
2L	12937918	12936363	12939473	0.0282585	0.949487
2L	12942064	12939634	12944495	0.0348157	0.864349
2L	12947366	12946126	12948607	0.064178	0.257086
2L	12951030	12949104	12952957	0.0742028	0.133387
2L	12955311	12953109	12957514	0.0229156	0.984548
2L	12958944	12957929	12959959	0.0585907	0.354268
2L	12962067	12960582	12963553	0.0503662	0.529617
2L	12967145	12964867	12969423	0.0474509	0.597203
2L	12972001	12969753	12974250	0.0381516	0.803584
2L	12975869	12974429	12977310	0.0370418	0.824945
2L	12980434	12978012	12982857	0.0720245	0.15509
2L	12985914	12983199	12988629	0.0713935	0.161824
2L	12992759	12989093	12996426	0.119944	0.0027996
2L	12998236	12996602	12999871	0.0496615	0.545838
2L	13002116	13000217	13004015	0.0355444	0.851981
2L	13011231	13004190	13018273	0.0458008	0.635767
2L	13020536	13019492	13021581	0.079115	0.0937007
2L	13030845	13024076	13037615	0.10639	0.0098388
2L	13041982	13039896	13044069	0.118576	0.0031917
2L	13048906	13044562	13053250	0.0603578	0.321353
2L	13058296	13053711	13062882	0.0718001	0.157463
2L	13064949	13062951	13066947	0.0540727	0.446814
2L	13068383	13067002	13069765	0.0218341	0.988514
2L	13072275	13070756	13073794	0.0980912	0.0204179
2L	13075576	13074141	13077011	0.0586761	0.352643
2L	13078927	13077433	13080422	0.0732976	0.142083
2L	13083805	13080846	13086764	0.0477968	0.589157
2L	13089763	13086886	13092641	0.0275276	0.956002
2L	13093845	13092780	13094910	0.0321361	0.904937
2L	13096485	13095122	13097848	0.137058	0.0005154
2L	13100511	13098069	13102953	0.0803065	0.0857806
2L	13104571	13102977	13106165	0.036051	0.84311
2L	13107665	13106372	13108958	0.0975494	0.0213924
2L	13112406	13109345	13115467	0.0566184	0.393333
2L	13120148	13116800	13123497	0.0620735	0.291313
2L	13125595	13124246	13126945	0.0350938	0.859692
2L	13129337	13127086	13131588	0.0318799	0.908411
2L	13135580	13131642	13139518	0.0356896	0.849444
2L	13143301	13139898	13146705	0.0288859	0.943474
2L	13149175	13147088	13151262	0.0717404	0.158104
2L	13154787	13152031	13157543	0.0513734	0.506625
2L	13159340	13157913	13160768	0.0454938	0.642921
2L	13162296	13160932	13163660	0.102328	0.0141086
2L	13164945	13163988	13165903	0.0627542	0.279903
[truncated: 38,008 more rows]
