# Supplementary material for: Genetic Dissection of Anopheles gambiae Gut Epithelial Responses to Serratia marcescens
Source: PLoS Pathog. 2014 Mar 6;10(3):e1003897. doi: 10.1371/journal.ppat.1003897 (PMC3946313; doi:10.1371/journal.ppat.1003897)
Supplement: Table S4 — 10-SNP loci windows associated with the S. marcescens infection phenotype. A total of 44 out of 40,007 10-SNP loci windows showed a significant p-value of <10−5 in a permutation analysis following Bonferroni correction, when assayed for association with the S. marcescens infection phenotype. Each column contains for each 10-SNP locus window: The chromosome it resides, the genomic position (Center-Start-Stop columns), the average MAF difference calculated, the assigned p-value of the permutation analysis, the peak it resides as assigned in Figure 2 and the genes residing within the 10-SNP locus window based on the AgamP3.7 annotation of the An. gambiae genome. (XLSX) [file ppat.1003897.s010.xlsx]

## Sheet: Sheet1
Chromosome	Center	Start	Stop	Average MAF Difference	P-value	Peak (Figure 2)	Gene hits
2L	3519452	3518391	3520513	0.193703	1e-06	2L-1	AGAP004783	AGAP004784
2L	7047259	7045403	7049115	0.191668	1.2e-06	2L-3
2L	9983550	9981909	9985191	0.194748	1e-06	2L-4	AGAP005096
2L	10562133	10560684	10563583	0.182137	3.7e-06
2L	10573387	10572072	10574703	0.176936	7e-06		AGAP005147
2L	11376893	11375261	11378526	0.175628	8.4e-06		AGAP005174	AGAP005175
2L	21675710	21674481	21676940	0.189194	1.3e-06	2L-8
2L	41101131	41098434	41103829	0.181377	4e-06	2L-13
2L	42507399	42505794	42509004	0.19255	1.1e-06	2L-14
2L	42520218	42518241	42522196	0.194095	1e-06
2L	42523530	42522314	42524746	0.179869	4.5e-06
2L	42542456	42539544	42545369	0.207771	5e-07		AGAP007092
2L	42552900	42551223	42554578	0.184973	2.8e-06		AGAP007093
2L	42570829	42567723	42573935	0.211897	1.98e-07		AGAP007095
2L	42615484	42613716	42617252	0.185537	2.5e-06		AGAP007099
2L	48678293	48675337	48681250	0.229214	1e-07	2L-18
2R	304340	303431	305250	0.180381	4.2e-06	2R-1	AGAP001111
2R	5857012	5856205	5857819	0.174691	9.8e-06	2R-3	AGAP013478	AGAP001528
2R	10947314	10945724	10948904	0.196321	9e-07	2R-4	AGAP001824
2R	21981715	21980967	21982464	0.177121	6.9e-06	2R-7	AGAP002492
2R	22942308	22940286	22944330	0.175569	8.5e-06
2R	23888710	23885420	23892001	0.201153	8e-07	2R-8	AGAP013684
2R	24803393	24801383	24805404	0.212627	1.98e-07
2R	28287819	28286484	28289155	0.194734	1e-06	2R-10
2R	32803261	32800760	32805762	0.213451	1e-07	2R-11
2R	35004447	35000752	35008143	0.181935	3.7e-06	2R-12
2R	55469472	55468530	55470415	0.187651	1.8e-06	2R-15	AGAP004375
3L	9424852	9420247	9429458	0.182705	3.6e-06	3L-6
3L	26357281	26355918	26358645	0.183725	3.5e-06	3L-13
3L	33263629	33262613	33264646	0.193541	1e-06	3L-16	AGAP011785	AGAP011786
3L	34221906	34219843	34223969	0.17845	5.8e-06	3L-17
3R	5032142	5028219	5036066	0.194129	1e-06	3R-1
3R	10229439	10227872	10231006	0.175757	8.2e-06	3R-3	AGAP008384
3R	10329068	10327571	10330566	0.180417	4.2e-06		AGAP008399
3R	14547533	14538128	14556939	0.181537	3.8e-06	3R-4
3R	15173263	15170968	15175559	0.231323	1e-07	3R-5
3R	15979321	15972534	15986108	0.193841	1e-06		AGAP008712
3R	17828600	17824124	17833076	0.193397	1e-06	3R-6
3R	18435501	18432543	18438459	0.195962	9e-07		AGAP008819
3R	33161118	33159170	33163067	0.18878	1.3e-06	3R-8
3R	42927106	42924488	42929725	0.261213	1e-07	3R-11
3R	43212443	43210733	43214154	0.1908	1.2e-06		AGAP009777	AGAP009778
3R	47609353	47608641	47610066	0.186098	2.4e-06	3R-12	AGAP010012
X	10643881	10642989	10644773	0.182673	3.6e-06	X-2	AGAP000594
