# Supplementary material for: Genetic Dissection of Anopheles gambiae Gut Epithelial Responses to Serratia marcescens
Source: PLoS Pathog. 2014 Mar 6;10(3):e1003897. doi: 10.1371/journal.ppat.1003897 (PMC3946313; doi:10.1371/journal.ppat.1003897)
Supplement: Table S5 — Complete list of An. gambiae genes associated with the outcome of S. marcescens infection. 138 An. gambiae genes were associated with the outcome of S. marcescens infection, either by residing within a 5 kb radius of SNP loci with MAF difference >0.5 (SNP) or by residing within 10-SNP loci windows with a <10−5 p-value in a permutation analysis (Permutation). For genes identified by both approaches, both SNP and Permutation are noted. For each gene, the Description column includes the assigned name, if any, or a description based on homologs or Interpro-predicted domains. (XLSX) [file ppat.1003897.s011.xlsx]

## Sheet: 01
Gene ID	Peak (Figure 2)	SNP/Permutation analysis	Description
AGAP000150	X-1	SNP	Unknown
AGAP000585	X-2	SNP	Zinc finger
AGAP000594	X-2	Permutation	Unknown
AGAP000595	X-2	SNP	Phospholipid/glycerol acyltransferase
AGAP000596	X-2	SNP	Phospholipid/glycerol acyltransferase
AGAP000907	X-3	SNP	AMP dependent ligase
AGAP000908	X-3	SNP	Dynactin p62 subunit
AGAP000998	X-4	SNP	Mannose 6-phosphate/insulin receptor
AGAP001002	X-4	SNP	Toll-like receptor
AGAP001004	X-4	SNP	TOLL1A
AGAP001052	X-5	SNP	Ubiquitin specific protease
AGAP001111	2R-1	Permutation	Alpha-glucosidase
AGAP001179	2R-1	SNP	Nucleoporin
AGAP001446	2R-3	SNP	AMP-activated protein kinase,
AGAP001528	2R-3	Permutation	Unknown
AGAP001824	2R-4	Permutation	FN3D3
AGAP001944	2R-5	SNP	G-protein beta WD-40 repeat
AGAP002094	2R-6	SNP	Cyclic nucleotide-binding domain
AGAP002492	2R-7	Permutation	DNA binding protein
AGAP002664	2R-8	SNP	Mediator of RNA polymerase II transcription subunit 27
AGAP002665	2R-8	SNP	Vacuolar membrane protein
AGAP002666	2R-8	SNP	Dolichyl pyrophosphate phosphatase
AGAP002667	2R-8	SNP	Translationally-controlled tumor protein homolog
AGAP004032	2R-13	SNP	Alpha mannosidase
AGAP004208	2R-14	SNP	Kinectin
AGAP004223	2R-14	SNP	GPR5HT7 putative serotonin 5HT-7 receptor
AGAP004375	2R-15	Permutation	Ricin B lectin
AGAP004405	2R-15	SNP	Leucine-rich repeat
AGAP004783	2L-1	SNP, Permutation	GPCR Rhodopsin 7TM
AGAP004784	2L-1	SNP, Permutation	Fatty acyl-CoA reductase
AGAP004931	2L-2	SNP	NTKL-Binding
AGAP005096	2L-4	Permutation	Homeobox
AGAP005143	2L-4	SNP	Ubiquitin conjugating enzyme 7 interacting protein
AGAP005147	2L-4	SNP, Permutation	FN3D1
AGAP005156	2L-4	SNP	ARID/BRIGHT DNA-binding domain
AGAP005174	2L-4	Permutation	Nucleoporin
AGAP005175	2L-4	Permutation	Acetyl-coA carboxylase
AGAP005203	2L-5	SNP	PGRPLC
AGAP005205	2L-5	SNP	PGRPLA
AGAP005206	2L-5	SNP	Unknown
AGAP005216	2L-5	SNP	Phosphatidylinositol-4-phosphate 5-kinase
AGAP005217	2L-5	SNP	Unknown
AGAP005244	2L-5	SNP	DNA-binding HTH Homeodomain-like
AGAP005287	2L-5	SNP	Zinc finger
AGAP005473	2L-6	SNP	Zinc finger
AGAP005474	2L-6	SNP	Unknown
AGAP005475	2L-6	SNP	Unknown
AGAP005476	2L-6	SNP	Unknown
AGAP005477	2L-6	SNP	Unknown
AGAP005478	2L-6	SNP	Unknown
AGAP005479	2L-6	SNP	Zinc finger
AGAP005497	2L-6	SNP	Unknown
AGAP005661	2L-7	SNP	Betha Ftz transcription factor isoform A (nuclear receptor)
AGAP006186	2L-9	SNP	Calcium-transporting ATPase sarcoplasmic/endoplasmic reticulum type
AGAP006405	2L-10	SNP	Tyrosine-protein kinase
AGAP006428	2L-10	SNP	Methyl-CpG DNA binding
AGAP006643	2L-11	SNP	Leucine-rich transmembrane protein
AGAP006644	2L-11	SNP	Leucine-rich repeat
AGAP006784	2L-12	SNP	F-box protein FBX9, putative
AGAP006785	2L-12	SNP	BTB/POZ domain-containing protein
AGAP007012	2L-13	SNP	Na,K-ATPase Interacting
AGAP007045	2L-13	SNP	LRIM15
AGAP007092	2L-14	Permutation	FN3D2
AGAP007093	2L-14	Permutation	Goodpasture antigen-binding protein
AGAP007095	2L-14	Permutation	Nhl repeat-containing protein, putative
AGAP007099	2L-14	Permutation	Shavenoid family protein
AGAP007104	2L-14	SNP	Farnesyl pyrophosphate synthetase
AGAP007148	2L-14	SNP	Cuticular protein unclassified
AGAP007149	2L-14	SNP	Unknown
AGAP007150	2L-14	SNP	Unknown
AGAP007151	2L-14	SNP	Unknown
AGAP007152	2L-14	SNP	Unknown
AGAP007153	2L-14	SNP	Unknown
AGAP007154	2L-14	SNP	Unknown
AGAP007181	2L-14	SNP	Supervillin
AGAP007291	2L-15	SNP	Inhibitor of Apoptosis 4
AGAP007292	2L-15	SNP	Inhibitor of Apoptosis 3
AGAP007387	2L-16	SNP	DNA methyltransferase 1-associated protein 1
AGAP007388	2L-16	SNP	AAA+ ATPase domain
AGAP007415	2L-16	SNP	ML12
AGAP007550	2L-17	SNP	Alpha carbonic anhydrase
AGAP007657	2L-18	SNP	Syndecan
AGAP007723	2L-18	SNP	Pleckstrin homology domain
AGAP008068	3R-1	SNP	tRNA-Thr
AGAP008318	3R-2	SNP	Sperm-tail PG-rich repeat
AGAP008319	3R-2	SNP	Ser/Thr kinase
AGAP008384	3R-3	Permutation	PDZ domain
AGAP008399	3R-3	Permutation	Unknown
AGAP008648	3R-4	SNP	Unknown
AGAP008702	3R-5	SNP	GPRNPR2
AGAP008712	3R-5	SNP, Permutation	Organic anion transporting polypeptide 26F
AGAP008819	3R-6	SNP, Permutation	EGFR
AGAP009531	3R-9	SNP	Amino acid transporter
AGAP009532	3R-9	SNP	Unknown
AGAP009661	3R-10	SNP	GPRNNB2
AGAP009777	3R-11	Permutation	SMAD domain, Dwarfin-type
AGAP009778	3R-11	Permutation	Ankyrin repeat
AGAP009804	3R-11	SNP	Gr10
AGAP009805	3R-11	SNP	Gr9
AGAP009848	3R-11	SNP	Pleckstrin homology domain
AGAP010012	3R-12	Permutation	Leucine-rich repeat
AGAP010015	3R-12	SNP	Peptidase S1A, chymotrypsin-type
AGAP010281	3R-15	SNP	GPRGBB1
AGAP010394	3L-1	SNP	Patched domain-containing protein
AGAP010503	3L-4	SNP	Potassium channel, calcium-activated
AGAP010798	3L-7	SNP	Peptidase S1, trypsin family, active site
AGAP010940	3L-8	SNP	EGF-like, conserved site
AGAP010941	3L-8	SNP	Zinc finger
AGAP011147	3L-9	SNP	DEAD box ATP-dependent RNA helicase
AGAP011148	3L-9	SNP	Mitochondrial ribosomal protein, L14, putative
AGAP011149	3L-9	SNP	ATP-dependent RNA helicase
AGAP011150	3L-9	SNP	GrpE nucleotide exchange factor
AGAP011151	3L-9	SNP	Src homology 2 (SH2) domain
AGAP011277	3L-10	SNP	FREP6
AGAP011278	3L-10	SNP	GALE4
AGAP011363	3L-11	SNP	Small GTPase superfamily, Rab type
AGAP011415	3L-12	SNP	Chitin binding domain
AGAP011506	3L-13	SNP	Insect cuticle protein
AGAP011566	3L-14	SNP	Zinc finger
AGAP011618	3L-15	SNP	Dopamine beta hydroxylase
AGAP011784	3L-16	SNP	Unknown
AGAP011785	3L-16	SNP, Permutation	CLIPE6
AGAP011786	3L-16	SNP, Permutation	CLIPE7
AGAP012075	3L-18	SNP	Unknown
AGAP012252	3L-19	SNP	Protein C kinase 53E
AGAP012395	3L-20	SNP	Peptide methionine sulfoxide reductase, putative
AGAP012396	3L-20	SNP	Unknown
AGAP012397	3L-20	SNP	DNA-directed RNA polymerase subunit rpb8
AGAP012398	3L-20	SNP	COP9 signalosome complex subunit 7
AGAP013086	2R-8	SNP	Unknown
AGAP013110	2R-8	SNP	Unknown
AGAP013225	2R-8	SNP	Unknown
AGAP013322	2R-8	SNP	Unknown
AGAP013353	2R-8	SNP	Unknown
AGAP013456	2R-8	SNP	Unknown
AGAP013478	2R-3	Permutation	Glyoxylate/hydroxypyruvate reductase
AGAP013684	2R-8	Permutation	miRNA
AGAP028214	3R-5	SNP	Unknown
	2R-8
	3L-20
	2R-8
	3L-9
	3L-20
	2R-8
	2R-8
	3L-9
	3L-20
