# Supplementary material for: Genetic Dissection of Anopheles gambiae Gut Epithelial Responses to Serratia marcescens
Source: PLoS Pathog. 2014 Mar 6;10(3):e1003897. doi: 10.1371/journal.ppat.1003897 (PMC3946313; doi:10.1371/journal.ppat.1003897)
Supplement: Table S8 — GO terms significantly overrepresented in the set of more than 1.75-fold regulated genes following S. marcescens infection. 16 enriched GO terms as determined by a hypergeometric test followed by Benjamini-Hochberg correction using a 0.1 p-value cut-off are shown. The GO ID, accession number and description of each GO term is shown along with the results of the test for each GO term. (XLSX) [file ppat.1003897.s014.xlsx]

## Sheet: Sheet1
GO ID	GO ACCESSION	GO Term	p-value	corrected p-value	Count in Selection	% Count in Selection	Count in Total	% Count in Total
1169	GO:0001871	pattern binding	0.000724772	0.0999843	5	7.35294	99	1.05409
2975	GO:0004175|GO:0016809	endopeptidase activity	5.38836e-08	2.97335e-05	17	25	496	5.28109
2986	GO:0004252	serine-type endopeptidase activity	1.94056e-10	1.42777e-07	17	25	342	3.6414
3904	GO:0005576	extracellular region	1.00775e-05	0.00278044	11	16.1765	304	3.2368
4216	GO:0005976	polysaccharide metabolic process	0.000608284	0.0959022	6	8.82353	145	1.54387
4260	GO:0006022	aminoglycan metabolic process	0.000368719	0.0678211	6	8.82353	132	1.40545
4641	GO:0006508	proteolysis	3.32641e-06	0.00104888	17	25	664	7.06985
5544	GO:0007586	digestion	7.62235e-05	0.0186937	3	4.41176	12	0.127768
5636	GO:0008061	chitin binding	0.000571933	0.0959022	5	7.35294	94	1.00085
5704	GO:0008150|GO:0000004|GO:0007582	biological_process	0.000232412	0.0466355	63	92.6471	7090	75.4898
5763	GO:0008233	peptidase activity	1.88867e-07	6.94793e-05	19	27.9412	679	7.22956
5766	GO:0008236	serine-type peptidase activity	8.29897e-11	9.15892e-08	18	26.4706	373	3.97146
9836	GO:0016787	hydrolase activity	0.000177293	0.0391329	26	38.2353	1794	19.1014
10103	GO:0017171	serine hydrolase activity	8.29897e-11	9.15892e-08	18	26.4706	373	3.97146
12806	GO:0030247	polysaccharide binding	0.000724772	0.0999843	5	7.35294	99	1.05409
28378	GO:0070011	peptidase activity, acting on L-amino acid peptides	7.4218e-08	3.27634e-05	19	27.9412	640	6.81431
