# Supplementary material for: Genetic Dissection of Anopheles gambiae Gut Epithelial Responses to Serratia marcescens
Source: PLoS Pathog. 2014 Mar 6;10(3):e1003897. doi: 10.1371/journal.ppat.1003897 (PMC3946313; doi:10.1371/journal.ppat.1003897)
Supplement: Table S9 — Sequences of primers used for qRT-PCR, dsRNA synthesis or 454 pyrosequencing. For each forward or reverse primer, its use is indicated along with the respective sequence. (XLSX) [file ppat.1003897.s015.xlsx]

## Sheet: Sheet1
Primer name	T7 Reaction - qRT-PCR or 454 sequencing	Sequence
16S F	qRT-PCR	TCCTACGGGAGGCAGCAGT
16S R	qRT-PCR	GGACTACCAGGGTATCTAATCCTGTT
FN3D1 F	qRT-PCR	GGCCGCCGGTTTCATCCACA
FN3D1 R	qRT-PCR	TTGCGGTCCAGGTGGTGGGA
FN3D2 F	qRT-PCR	GGTGTCGCTGACGGTGACGG
FN3D2 R	qRT-PCR	TGCGCCGGAAAGCCGGAAAT
FN3D3 F	qRT-PCR	CGTGACGGCCAACGTGACGA
FN3D3 R	qRT-PCR	GGTCGCGAACCCACCGACTG
AgS7 FOR	qRT-PCR	GTGCGCGAGTTGGAGAAGA
AgS7 REV	qRT-PCR	ATCGGTTTGGGCAGAATGC
Gr9 F	qRT-PCR	CGCTTGTTCTGCTGCATTGT
Gr9 R	qRT-PCR	AACGGCCACAGAATGTTTGC
NPF F	qRT-PCR	TCGACGATGGCGTCAGGCAC
NPF R	qRT-PCR	CGGCAGCTACAGAGGCAGCG
Serratia F	qRT-PCR	ACGTTCATCAATTGACGTTACTCGCA
Serratia R	qRT-PCR	AACCGCCTGCGTGCGCTTTA
FN3D1 F	T7	taatacgactcactatagggGATGGACGTGGATCAGCC
FN3D1 R	T7	taatacgactcactatagggTGGATCGTCCTCATCACTGT
FN3D2 F	T7	taatacgactcactatagggACGGCCGTTTTAAAGTGTCA
FN3D2 R	T7	taatacgactcactatagggCCCAGCATTGTTGATGTACAGA
FN3D3 F	T7	taatacgactcactatagggAATCATTTCCTTTCGCATTCC
FN3D3 R	T7	taatacgactcactatagggACATTGTCCTTGTACCACACCA
dsLacZ F	T7	taatacgactcactatagggAGAATCCGACGGGTTGTTACT
dsLacZ R	T7	taatacgactcactatagggCACCACGCTCATCGATAATTT
Gr9 F	T7	taatacgactcactatagggAGCACCCGGCATGCGACATC
Gr9 R	T7	taatacgactcactatagggAGCTCAGCTCGTTTTGGCGCA
NPF F	T7	taatacgactcactatagggACCTCCAGGAGCTTGAAACT
NPF R	T7	taatacgactcactatagggAAACATGATGCTGCGGGTTG
16S-0515F	454	TGYCAGCMGCCGCGGTA
16S-1061R	454	TCACGRCACGAGCTGACG
